# Supplementary material for: A gene signature predicting prognosis of patients with lower-grade gliomas receiving temozolomide therapy
Source: Discov Oncol. 2023 Nov 13;14:202. doi: 10.1007/s12672-023-00818-9 (PMC10643648; doi:10.1007/s12672-023-00818-9)
Supplement: Supplementary file 3 — Additional file 3 (XLSX 62 KB) [file 12672_2023_818_MOESM3_ESM.xlsx]

## Sheet: Sheet1
Table S3. Genes associated with the prognosis of TMZ treatment.
Factor	HR	Upper	Lower	P value	FDR
AAAS	2.29267	4.04947	1.29803	0.00425417	0.105922
ABCB4	2.26905	3.60266	1.4291	0.000513409	0.0415727
ABCC1	1.72658	2.61126	1.14162	0.00966805	0.148918
ACAA2	1.92912	3.11158	1.19601	0.00706462	0.132933
ACOT7	0.505212	0.785369	0.324993	0.00241896	0.0866359
ACTB	1.96468	3.27824	1.17746	0.00972847	0.148918
ACTL6A	2.48106	3.97826	1.54733	0.00016192	0.0269249
ACTL6B	0.754481	0.912578	0.623773	0.00370264	0.0987938
ACTN2	1.63578	2.30068	1.16304	0.00468615	0.112468
ACTR1A	0.192277	0.447289	0.0826546	0.000129332	0.0231604
ADAM12	1.59503	2.25583	1.1278	0.00829	0.140792
ADAM20	0.00166092	0.162065	1.70218e-05	0.00617006	0.126276
ADAMTS9	1.79776	2.52765	1.27864	0.000741423	0.0491987
ADAT1	2.45706	4.11957	1.46548	0.000650934	0.046271
ADCY5	0.523567	0.799048	0.343061	0.00269972	0.0899193
ADM2	2.83945	6.21243	1.2978	0.00898803	0.146067
ADRA2B	2.28072	3.56629	1.45858	0.000300472	0.0317616
AGBL2	1.80395	2.72248	1.19532	0.00496012	0.114741
AGBL3	2.70345	4.89787	1.49221	0.00103785	0.0592913
AGBL4	0.369477	0.716827	0.190441	0.00323453	0.0935401
AGK	2.32775	4.09829	1.32212	0.00341722	0.0946763
AGMAT	0.299194	0.737677	0.12135	0.00877327	0.144711
AMDHD1	3.3292	7.41287	1.49518	0.00323104	0.0935401
AMH	1.33027	1.61564	1.0953	0.00400305	0.102974
ANGPT1	1.7821	2.54448	1.24815	0.00147353	0.07007
ANXA1	1.46693	1.74824	1.2309	1.86129e-05	0.0101955
ANXA2	1.41135	1.78354	1.11683	0.0039112	0.101816
ANXA5	1.87624	2.80567	1.2547	0.00217531	0.0820101
AP2M1	0.313415	0.728431	0.13485	0.00701049	0.132933
AP3B1	3.14036	6.65166	1.48261	0.00280478	0.0906287
AP4S1	0.414561	0.793502	0.216585	0.00785531	0.138539
APIP	2.58208	5.06573	1.31612	0.00580031	0.122429
APLN	1.43543	1.7858	1.1538	0.0011795	0.0638573
APLNR	1.32733	1.59151	1.10701	0.00222999	0.0827317
APOBEC3B	1.80976	2.73224	1.19873	0.00476657	0.11352
APOBR	1.69259	2.52067	1.13655	0.00960047	0.148258
ARAP3	1.56074	2.09695	1.16164	0.00313329	0.0926259
ARHGAP40	2.26058	4.1039	1.24521	0.00734558	0.133598
ARHGEF1	1.58063	2.1987	1.1363	0.00655268	0.129277
ARHGEF10	2.68807	4.53172	1.59448	0.000206619	0.0287006
ARHGEF19	2.08291	3.0228	1.43527	0.000112605	0.0213996
ARHGEF40	2.11021	3.47124	1.28282	0.00327443	0.0938201
ARL3	0.216691	0.417746	0.112401	4.96327e-06	0.00577724
ARSD	1.78189	2.73607	1.16047	0.00828673	0.140792
ARSF	2.2201	3.32239	1.48352	0.000105506	0.0209036
ARSJ	2.22022	3.96747	1.24245	0.00708334	0.132933
ATF3	1.44251	1.83399	1.1346	0.00278252	0.0906287
ATG4C	2.15703	3.83958	1.2118	0.00897701	0.146067
ATP13A5	1.85921	2.89469	1.19415	0.00604248	0.124486
ATP6V0D1	0.324052	0.627888	0.167242	0.000840906	0.0515166
ATP9B	2.23717	3.41618	1.46507	0.000192835	0.0287006
AURKA	1.46997	1.95558	1.10495	0.00816414	0.140267
B3GNT7	1.46937	1.92786	1.11993	0.00547979	0.118516
B3GNT9	1.69695	2.47259	1.16462	0.00589739	0.122685
BARD1	1.85708	2.8714	1.20106	0.00537067	0.117675
BCKDHB	2.32471	4.12426	1.31037	0.00392536	0.101819
BEST1	1.5907	2.26237	1.11844	0.00979989	0.14928
BET1	3.23668	6.02017	1.74017	0.000207555	0.0287006
BLM	1.4673	1.94131	1.10902	0.00726481	0.133483
BMP1	2.05307	3.10961	1.35551	0.000683863	0.0469499
BPGM	2.60781	4.50838	1.50845	0.000599623	0.0450297
BRCA1	2.00769	3.09329	1.30309	0.00157571	0.0712282
BSN	0.596413	0.88041	0.404026	0.0092966	0.147228
C5AR1	1.79404	2.72895	1.17942	0.00631298	0.126795
CA2	1.44445	1.84099	1.13333	0.00296618	0.0917644
CABLES1	0.572083	0.830022	0.394302	0.00327046	0.0938201
CACNA1H	0.611928	0.849652	0.440717	0.00335796	0.0940311
CACNA1I	0.546864	0.809023	0.369656	0.00252278	0.0879317
CACNG6	1.56988	2.18037	1.13032	0.0071265	0.132933
CAD	2.47397	4.00133	1.52962	0.000222036	0.0294216
CADM3	0.600087	0.774132	0.465173	8.48429e-05	0.0196275
CALD1	1.67887	2.3654	1.1916	0.00305497	0.0924725
CALU	1.53737	2.11783	1.11601	0.00849897	0.142599
CAMKMT	2.37131	4.07606	1.37955	0.00178311	0.0741265
CAMLG	0.375922	0.760301	0.18587	0.00647813	0.128623
CASP2	1.81068	2.76096	1.18747	0.00581118	0.122429
CASP6	1.90607	3.0782	1.18026	0.00834699	0.141031
CBX6	0.397529	0.65399	0.241639	0.000281347	0.0314301
CC2D1B	5.74515	13.1319	2.51348	3.39644e-05	0.0166461
CCL3L1	1.23556	1.44992	1.0529	0.00955523	0.148258
CCR9	2.95978e-07	0.00543032	1.61322e-11	0.00268859	0.0899193
CCT6A	1.75928	2.51677	1.22978	0.00198749	0.0771144
CD109	3.4257	6.34239	1.85032	8.9271e-05	0.0196275
CD58	2.28521	3.64915	1.43106	0.000538405	0.0424884
CD70	1.60571	2.24152	1.15025	0.00539638	0.117822
CD9	2.20694	3.27384	1.48772	8.34458e-05	0.0196275
CD99	1.45743	1.83454	1.15783	0.00133594	0.0673726
CDC25B	2.82243	4.7555	1.67513	9.6955e-05	0.0200632
CDK11A	2.14183	3.51714	1.30431	0.00261414	0.0888425
CDK2	1.35306	1.67077	1.09576	0.00495757	0.114741
CDK4	1.38352	1.69928	1.12643	0.001968	0.0769356
CDKN2C	1.49361	1.84837	1.20695	0.000224327	0.0294216
CDKN2D	0.646293	0.897856	0.465214	0.00925953	0.147192
CEBPG	2.26776	4.20264	1.22369	0.00928704	0.147228
CENPA	1.43793	1.89019	1.09388	0.00923988	0.147192
CENPF	1.28504	1.54807	1.0667	0.00830056	0.140792
CEP135	1.86582	2.64751	1.31493	0.000476752	0.0396061
CEP152	1.80804	2.81266	1.16225	0.00861775	0.143656
CEP192	2.10265	3.65068	1.21104	0.00828578	0.140792
CERK	0.343748	0.681908	0.173282	0.00224724	0.0830408
CHCHD3	2.26708	4.11132	1.25012	0.00703842	0.132933
CHCHD6	0.52449	0.841184	0.327027	0.00741671	0.133717
CHGB	0.694142	0.855058	0.563509	0.000599214	0.0450297
CHI3L1	1.3312	1.54237	1.14893	0.000140106	0.0246164
CHRNA1	1.7234	2.23374	1.32965	3.90775e-05	0.0177891
CHRNB2	0.569793	0.826931	0.392613	0.00307644	0.0924725
CHST14	1.81668	2.7776	1.18819	0.00585248	0.122685
CLCN2	3.39137	5.84822	1.96665	1.11965e-05	0.00838278
CLCN7	2.78217	5.08146	1.52327	0.000870491	0.0523689
CLCNKA	3.70168	7.47415	1.83331	0.000261587	0.0314301
CLDN15	1.93346	2.87886	1.29853	0.00116982	0.0637039
CLIP3	0.423823	0.756621	0.237405	0.00369431	0.0987938
CMC4	2.36692	4.4453	1.26028	0.00737613	0.133631
CNTN3	0.62883	0.87104	0.453971	0.00526288	0.117244
CNTN6	0.354205	0.671561	0.186821	0.00147378	0.07007
COL16A1	1.81895	2.46732	1.34096	0.000120028	0.0223541
COL22A1	1.32523	1.5991	1.09826	0.00330509	0.0940311
COL28A1	1.50269	2.01928	1.11826	0.0069049	0.132933
COL5A3	1.46994	1.96421	1.10005	0.00919584	0.147192
COLGALT1	3.23163	5.38177	1.94052	6.55681e-06	0.00630053
COPZ2	1.47583	1.94463	1.12005	0.00568279	0.121368
COQ10A	3.10544	5.72887	1.68337	0.000286894	0.0314301
COQ9	3.45377	7.85715	1.51818	0.0031214	0.0926259
COX19	2.39481	4.6409	1.23577	0.00967876	0.148918
CROT	2.58177	4.4638	1.49324	0.000685694	0.0469499
CSNK1D	3.28026	7.96091	1.35161	0.00863908	0.143656
CTDP1	1.91556	3.06292	1.198	0.00664107	0.130193
CTSA	2.04058	3.42345	1.21631	0.00689786	0.132933
CTSL	1.88107	2.79268	1.26704	0.00172509	0.0726881
CWC25	2.25784	4.17451	1.22118	0.00939867	0.148089
CYB5A	3.17431	6.26496	1.60835	0.000868808	0.0523689
CYB5R1	2.48141	4.83723	1.27292	0.00761896	0.136176
CYP27A1	1.62846	2.16235	1.22639	0.000750238	0.0491987
CYP27B1	1.90727	2.48959	1.46117	2.03775e-06	0.00379511
CYP2E1	0.606855	0.872248	0.422211	0.00696746	0.132933
CYP3A5	1.76364	2.63228	1.18164	0.00548915	0.118516
CYP4F11	1.96356	3.1409	1.22753	0.00487309	0.114741
CYP4F12	1.49637	1.80992	1.23714	3.29072e-05	0.0166461
CYP4F3	1.77299	2.48543	1.26477	0.000890842	0.0528377
CYP4V2	2.58735	4.33377	1.5447	0.000303564	0.0317616
DAO	1.51472	1.95096	1.17603	0.0013015	0.0669587
DDIT3	1.50461	2.04648	1.10622	0.00923614	0.147192
DECR1	2.59462	4.85754	1.38589	0.00288303	0.0906332
DENND2A	1.89618	2.71932	1.32221	0.000504559	0.0412145
DENND2D	1.52255	1.99651	1.1611	0.0023642	0.0859979
DHODH	2.6544	5.30609	1.32788	0.0057375	0.121981
DHX37	3.98708	8.79931	1.8066	0.000616308	0.0452139
DIAPH3	2.25202	3.52281	1.43965	0.000376229	0.0352495
DLG3	0.497185	0.820587	0.301239	0.00626775	0.126795
DMPK	1.55391	2.1722	1.11162	0.00990511	0.149734
DNAJB11	2.25616	4.11393	1.23732	0.00793648	0.13918
DNAJC2	2.85388	5.20485	1.56481	0.000625246	0.0452139
DNAJC5	0.186538	0.488304	0.07126	0.000626352	0.0452139
DNM2	3.0569	6.1891	1.50986	0.00190427	0.075177
DNMT3B	2.58299	5.1032	1.30739	0.00630526	0.126795
DOK6	0.540035	0.796484	0.366157	0.00188535	0.075177
DOT1L	1.78323	2.67934	1.18682	0.00536117	0.117675
DPH1	2.27774	3.81983	1.35821	0.00180483	0.0742468
DPH3	2.03375	3.38607	1.22151	0.00634799	0.126851
DRD5	0.277377	0.696364	0.110485	0.00632379	0.126795
DRP2	0.502044	0.783431	0.321723	0.00240559	0.0866359
E2F7	1.96355	3.06181	1.25923	0.00291187	0.0906332
E2F8	2.03689	3.17741	1.30575	0.00171324	0.0726881
ECE1	2.23781	3.6535	1.37069	0.00127877	0.0665734
EDEM2	2.26936	4.07471	1.26389	0.00606601	0.124695
EEF1B2	0.466934	0.81922	0.26614	0.00792679	0.13918
EGR2	1.41278	1.82596	1.09309	0.00829045	0.140792
EHMT1	2.97677	5.08017	1.74427	6.3351e-05	0.0190048
EIF3L	0.541806	0.817193	0.359222	0.00346949	0.0955856
ELAC2	4.05896	10.4991	1.5692	0.00386236	0.1016
ELOVL1	1.6885	2.36095	1.20758	0.002193	0.0820131
EME1	1.68184	2.32043	1.21899	0.00154649	0.0708242
ENO2	0.461875	0.70724	0.301635	0.000380361	0.0352495
ENPP6	1.55694	2.14774	1.12865	0.0069905	0.132933
EPHA1	2.24241	3.63454	1.3835	0.00104762	0.0594842
EPHA8	0.422004	0.798985	0.222892	0.0080726	0.140267
EPSTI1	1.76441	2.68803	1.15815	0.00820456	0.140701
ERF	1.68471	2.39838	1.18341	0.00379843	0.100201
ESPL1	1.4694	1.91594	1.12692	0.00447548	0.109673
F2RL2	2.13908	3.52268	1.29891	0.00281268	0.0906287
F5	1.39644	1.76108	1.1073	0.00478689	0.113713
FBF1	2.19786	3.35122	1.44144	0.00025339	0.0310469
FBXL12	2.19532	3.87456	1.24387	0.0066706	0.130497
FBXL15	0.584165	0.830916	0.41069	0.00278699	0.0906287
FBXL7	3.0878	5.5401	1.721	0.000156653	0.0265228
FBXO17	1.70837	2.34585	1.24412	0.000932858	0.0540218
FBXO32	1.68783	2.29706	1.24019	0.00087169	0.0523689
FBXO4	2.15639	3.83133	1.21369	0.00878405	0.144711
FBXW10	4.2063	8.98937	1.96821	0.000209357	0.0287006
FGF8	0.237913	0.589591	0.0960034	0.00192881	0.0757851
FKBP9	1.74032	2.60207	1.16397	0.00693814	0.132933
FLNB	1.91515	3.01249	1.21754	0.00492907	0.114741
FNTB	2.17632	3.67432	1.28905	0.00361245	0.0975047
FOXD3	1.35445	1.67601	1.09458	0.00524805	0.117244
FRAT1	0.487063	0.794713	0.298511	0.00397908	0.102926
FXYD3	1.46126	1.9482	1.09603	0.00974155	0.148918
FXYD6	0.598018	0.804958	0.444278	0.000696509	0.0473423
FZD6	1.73717	2.53491	1.19048	0.00418011	0.104802
G6PC3	2.31926	4.0194	1.33825	0.00271342	0.0899193
GABRA3	0.560259	0.773894	0.405598	0.000439517	0.0383643
GABRB3	0.741794	0.929087	0.592257	0.00931394	0.147252
GADD45A	1.47155	1.93639	1.11831	0.00580984	0.122429
GALNT4	2.36416	4.3291	1.29109	0.00530796	0.117675
GALNT9	0.732805	0.879251	0.61075	0.000824852	0.0511573
GALNTL5	0.474788	0.79987	0.281826	0.00512465	0.11623
GALNTL6	0.465585	0.790628	0.274174	0.004662	0.112468
GBP1	1.44541	1.83207	1.14036	0.00231994	0.0847187
GCA	1.97208	3.01166	1.29135	0.00166888	0.0719083
GCK	1.55549	2.10839	1.14758	0.00441277	0.108421
GDAP1	0.554065	0.858879	0.357429	0.0082866	0.140792
GGH	1.73526	2.62629	1.14653	0.00914305	0.147192
GHDC	2.27911	3.9307	1.32148	0.00305281	0.0924725
GINS3	1.5628	2.15892	1.13128	0.00676582	0.131806
GJC1	1.75595	2.37363	1.299	0.000251203	0.0310469
GLRX3	0.433698	0.812709	0.23144	0.00912943	0.147192
GLTP	1.83424	2.90052	1.15994	0.0094715	0.148183
GMNN	1.84017	2.79607	1.21106	0.00427544	0.106168
GMPR	1.48124	1.84972	1.18616	0.000527956	0.0423821
GNAL	0.439826	0.67491	0.286626	0.000170173	0.0275137
GNG5	2.17624	3.34405	1.41625	0.00038855	0.0354448
GPAT2	1.57112	2.0448	1.20716	0.000778543	0.0497139
GPNMB	1.34278	1.6166	1.11535	0.0018525	0.075177
GPR37L1	1.51895	2.08311	1.10758	0.00948629	0.148183
GPR68	0.390268	0.795293	0.191513	0.00958146	0.148258
GPX7	2.21824	3.41054	1.44276	0.000283265	0.0314301
GRB14	1.40734	1.70856	1.15922	0.000554307	0.0433757
GRK5	0.444236	0.783437	0.251897	0.00506094	0.115632
GSTK1	2.76253	4.71946	1.61704	0.000200157	0.0287006
GTPBP2	2.21308	3.91274	1.25174	0.00629087	0.126795
GTPBP3	2.09646	3.28388	1.33839	0.00122534	0.0652019
GTSE1	1.42637	1.85821	1.09489	0.00849454	0.142599
GUSB	2.61632	4.23479	1.6164	9.06337e-05	0.0196275
HAUS5	1.84038	2.83089	1.19644	0.00549818	0.118516
HDAC1	2.33291	4.11414	1.32287	0.00342632	0.0946763
HDAC7	3.02213	5.20574	1.75446	6.71695e-05	0.0190048
HECTD3	5.79847	16.1389	2.0833	0.000764716	0.0494516
HELZ2	1.83497	2.51934	1.33651	0.000174324	0.0275137
HERC5	1.77831	2.56416	1.2333	0.00204919	0.0791785
HES1	2.02118	2.97121	1.37492	0.000344044	0.034026
HFE	2.11024	3.61336	1.23241	0.00649904	0.128656
HJURP	1.48936	1.94137	1.14259	0.00322301	0.0935401
HMG20B	1.83644	2.722	1.23898	0.00246836	0.0871587
HMGB2	1.49291	1.90711	1.16867	0.00133848	0.0673726
HOXA1	5.57198	11.7724	2.63726	6.76603e-06	0.00630053
HOXA3	1.93281	2.60291	1.43522	1.43042e-05	0.00888004
HOXA4	1.78899	2.31059	1.38514	8.35717e-06	0.00707472
HOXB2	1.33744	1.63371	1.0949	0.00439943	0.108421
HRH3	0.740611	0.924565	0.593257	0.00798056	0.13969
HS3ST2	0.679668	0.904377	0.510792	0.00805828	0.140267
HSPB1	1.40732	1.76528	1.12194	0.00312594	0.0926259
HSPE1	6.32217	13.4633	2.9688	1.74058e-06	0.00379511
HTR2C	0.310182	0.643371	0.149545	0.001662	0.0719083
HVCN1	2.08057	2.98265	1.45132	6.69535e-05	0.0190048
IDI1	0.488566	0.78028	0.305911	0.00271218	0.0899193
IFI35	1.56259	2.1194	1.15206	0.00410208	0.104083
IFIH1	2.34851	3.58005	1.54063	7.21177e-05	0.0191874
IGF2BP2	1.44197	1.87446	1.10927	0.00624063	0.126766
IGF2BP3	1.47099	1.89127	1.1441	0.00261358	0.0888425
IGFBP2	1.26428	1.48342	1.07752	0.0040353	0.103233
IGFBP5	1.58009	2.09389	1.19236	0.0014488	0.07007
IKBKB	3.00858	6.21211	1.45708	0.00290542	0.0906332
IL13RA2	1.62274	2.05936	1.2787	6.82861e-05	0.0190048
IL17RC	1.67257	2.33774	1.19666	0.00260471	0.0888425
IL18BP	1.65505	2.41452	1.13447	0.00893051	0.146067
IL34	0.645669	0.858611	0.485539	0.00262802	0.0889896
INPP5A	0.384953	0.682163	0.217234	0.00107461	0.0602188
INPP5D	1.63226	2.14004	1.24496	0.000392055	0.0354448
INPP5E	2.34169	4.1086	1.33465	0.00301398	0.092323
INPPL1	1.85227	2.69542	1.27286	0.00127971	0.0665734
IQGAP1	2.18233	3.39434	1.40309	0.00053477	0.0424884
IQGAP3	1.38108	1.76471	1.08084	0.00983588	0.14928
IRF7	1.42078	1.8551	1.08814	0.00986147	0.149317
IRF9	1.85674	2.79028	1.23553	0.00290431	0.0906332
ITGA2	1.78413	2.6956	1.18086	0.00596912	0.123521
ITGA7	1.4584	1.90352	1.11737	0.00549427	0.118516
ITGAX	1.60445	2.16182	1.19078	0.00188542	0.075177
ITGB3BP	2.23348	3.47285	1.43641	0.000359774	0.0342551
JAM2	2.12947	3.51977	1.28834	0.00319732	0.0935401
JUN	1.68575	2.34406	1.21232	0.00190526	0.075177
KANSL3	3.60667	8.10532	1.60488	0.00190294	0.075177
KAZN	0.462152	0.816272	0.261658	0.0078276	0.138416
KCND1	2.19023	3.35021	1.43188	0.000299847	0.0317616
KCNIP3	0.616719	0.839278	0.453178	0.0021088	0.0808867
KCNJ4	0.796961	0.946285	0.671201	0.00959559	0.148258
KCNK3	0.517088	0.780024	0.342784	0.00166456	0.0719083
KIF15	1.6906	2.33912	1.22189	0.00152622	0.0708242
KIF18A	1.97864	3.01805	1.29719	0.00153554	0.0708242
KIF18B	1.41693	1.79925	1.11585	0.00424524	0.105922
KIF1C	1.98894	3.34462	1.18276	0.00951602	0.148183
KIF3C	0.638856	0.886111	0.460593	0.00726758	0.133483
KLB	2.013e-05	0.0259191	1.56339e-08	0.00307844	0.0924725
KLC1	0.44179	0.782724	0.249358	0.00511885	0.11623
KLHDC3	0.370757	0.70375	0.195326	0.00240993	0.0866359
KLKB1	1.87896	2.94338	1.19946	0.00588439	0.122685
KMT2C	1.94993	3.19817	1.18887	0.00816265	0.140267
KNTC1	1.54738	2.09277	1.14413	0.00459659	0.111758
KRBA1	3.25383	5.88064	1.80039	9.33551e-05	0.0197573
KRT23	20.2398	90.6502	4.519	8.43812e-05	0.0196275
KRT80	3.14493	7.26437	1.36152	0.00730889	0.133544
LATS2	2.12129	3.6366	1.23738	0.00624846	0.126766
LGALS3BP	1.67473	2.38108	1.17792	0.00407878	0.104059
LGR6	1.36675	1.65168	1.13097	0.00122114	0.0652019
LINGO1	0.618019	0.808673	0.472313	0.00045155	0.0385765
LIPT1	2.96129	6.52899	1.34312	0.00711817	0.132933
LOXL3	1.89052	2.94764	1.21252	0.00494926	0.114741
LPIN3	2.07094	2.95015	1.45375	5.52319e-05	0.018299
LRRC8E	2.61	4.95425	1.375	0.00334788	0.0940311
LRRTM3	0.613632	0.876211	0.429741	0.00720808	0.132933
LY6H	0.793564	0.923662	0.68179	0.00283417	0.0906332
MAN1C1	1.5091	2.04703	1.11252	0.00815813	0.140267
MAOB	1.30481	1.5773	1.0794	0.00596745	0.123521
MAP1LC3C	2.74563	5.30489	1.42104	0.00265012	0.0890898
MAP3K14	2.12788	3.35416	1.34992	0.00114504	0.0627213
MAPKAPK2	2.41897	4.32168	1.35397	0.00284984	0.0906332
MATN3	1.73533	2.43141	1.23853	0.00135945	0.0677002
MBD6	1.57025	2.07134	1.19038	0.00140699	0.0693223
MBOAT1	1.92773	2.78434	1.33466	0.000467308	0.0395597
MBOAT4	48.4676	744.574	3.15497	0.00536469	0.117675
MDC1	2.11015	3.6417	1.22271	0.00731522	0.133544
MECOM	1.63755	2.28439	1.17386	0.0036872	0.0987938
MED26	2.5904	5.20537	1.28908	0.00751507	0.134837
MEN1	4.05962	7.99867	2.0604	5.14027e-05	0.0177891
METTL1	1.59147	2.09557	1.20864	0.000934012	0.0540218
METTL21A	6.22991	18.6862	2.07703	0.00109771	0.0604845
MINK1	2.12771	3.63217	1.24641	0.0056535	0.121024
MIR24-2	1.88371	2.7987	1.26786	0.0017193	0.0726881
MITF	2.00881	3.34124	1.20773	0.00720913	0.132933
MMAA	2.722	5.80442	1.27649	0.00954775	0.148258
MMS19	0.456082	0.76608	0.271526	0.00300709	0.092323
MND1	1.64882	2.29192	1.18617	0.00291988	0.0906332
MPV17	5.07484	11.3854	2.26203	8.15216e-05	0.0196275
MRPL36	2.20233	3.84165	1.26255	0.00541537	0.117822
MRPL45	0.279316	0.660141	0.118183	0.00365697	0.0984211
MSH5	1.77102	2.5696	1.22063	0.00261413	0.0888425
MSN	1.55185	2.14804	1.12113	0.00806634	0.140267
MTERF	2.32066	4.15744	1.29538	0.00465558	0.112468
MX1	1.50908	2.02233	1.12608	0.00586995	0.122685
MYBL1	2.10957	3.26696	1.36221	0.00082247	0.0511573
MYBL2	1.44203	1.80344	1.15305	0.00133653	0.0673726
MYD88	1.55988	2.16368	1.12458	0.00773823	0.137525
MYO19	2.06142	3.37985	1.25729	0.00413635	0.104102
MYO1C	1.90451	3.04303	1.19196	0.0070523	0.132933
NADK	2.46351	4.51877	1.34303	0.00358183	0.097082
NBEAL2	2.08816	3.05297	1.42825	0.000145126	0.0250262
NCAPG2	1.56978	2.17221	1.13443	0.00650742	0.128656
NDN	0.553957	0.78938	0.388746	0.00107996	0.0602188
NDOR1	3.42332	6.17372	1.89822	4.31033e-05	0.0177891
NDUFAB1	0.415343	0.740509	0.232961	0.002899	0.0906332
NDUFS4	0.295994	0.594455	0.147383	0.000621907	0.0452139
NEGR1	0.728244	0.917615	0.577954	0.00716633	0.132933
NFE2	3.2631	7.72653	1.37808	0.00716334	0.132933
NID1	1.41622	1.83851	1.09092	0.00896119	0.146067
NINL	1.96826	3.01569	1.28462	0.00186785	0.075177
NKX2-2	1.41457	1.83291	1.0917	0.00869814	0.14438
NKX2-5	1.6972	2.44277	1.1792	0.00441137	0.108421
NLRC5	1.51884	1.99985	1.15353	0.00290637	0.0906332
NMNAT2	0.721749	0.914828	0.56942	0.00701867	0.132933
NMNAT3	1.5819	2.21418	1.13017	0.00751323	0.134837
NMUR1	5.18203	14.6931	1.82763	0.00197461	0.0769356
NOD1	2.15498	3.62849	1.27985	0.00387527	0.101652
NOL6	2.70586	5.15727	1.41968	0.00248761	0.0871587
NPHP1	2.17536	3.54101	1.3364	0.00176913	0.0738752
NPL	2.15082	2.98091	1.55189	4.24282e-06	0.00564416
NR1I3	0.298568	0.707162	0.126057	0.00600398	0.123967
NUB1	2.41662	4.47211	1.30588	0.00495722	0.114741
NUP107	1.5397	1.98077	1.19685	0.000784787	0.0497139
OAS1	1.73558	2.31903	1.29892	0.000192463	0.0287006
OAS2	1.56639	2.15892	1.13649	0.00611496	0.125424
OGDH	2.714	3.99154	1.84535	3.91904e-07	0.0021769
OMA1	3.7425	7.77835	1.80068	0.000406719	0.0360702
OS9	1.56648	2.09045	1.17384	0.00229843	0.0842637
OSBPL3	2.07667	3.09899	1.39161	0.000346329	0.034026
OSBPL9	1.89481	3.05105	1.17674	0.00854947	0.143188
OXA1L	5.91729	16.3253	2.14478	0.00059557	0.0450297
P2RX1	1.99237	3.07103	1.29257	0.00179352	0.0742276
P4HA2	1.99531	3.17621	1.25347	0.00358636	0.097082
PA2G4	1.7596	2.67442	1.1577	0.00815635	0.140267
PADI2	1.60037	2.1628	1.1842	0.00221164	0.0823793
PAICS	1.58396	2.05893	1.21856	0.000587699	0.0450297
PAK4	1.80694	2.73111	1.1955	0.00499662	0.114885
PAN2	1.7	2.42405	1.19222	0.00337663	0.0941411
PANK1	0.491998	0.82656	0.292854	0.0073713	0.133631
PANX2	0.683655	0.895728	0.521793	0.00580154	0.122429
PARD6A	0.559725	0.840634	0.372686	0.00516515	0.116735
PARP10	1.39201	1.78731	1.08413	0.00950399	0.148183
PARP9	1.9147	2.77113	1.32295	0.000573845	0.0445303
PAX3	3.0063	4.69512	1.92494	1.30417e-06	0.00379511
PAXIP1	2.12915	3.52307	1.28674	0.00327008	0.0938201
PCK2	2.66334	4.51008	1.57279	0.000267381	0.0314301
PCMT1	0.476703	0.790495	0.287473	0.00409148	0.104083
PCNA	1.57221	2.18333	1.13215	0.00691738	0.132933
PCOLCE	1.36818	1.65951	1.128	0.00145798	0.07007
PDCD1	1.62234	2.32156	1.13371	0.00813703	0.140267
PDGFA	1.56635	2.1154	1.1598	0.0034233	0.0946763
PDIA5	1.63678	2.34595	1.14199	0.00729878	0.133544
PGAM1	0.304991	0.504793	0.184272	3.85434e-06	0.00564416
PGAM2	1.30842	1.56533	1.09368	0.00329323	0.0940311
PHF19	1.8832	2.66351	1.33149	0.000345421	0.034026
PHKA1	2.24432	3.56568	1.41262	0.000620567	0.0452139
PHKA2	2.8289	5.17225	1.54723	0.000731073	0.0489767
PHKG1	1.44465	1.89206	1.10304	0.00753147	0.134871
PIANP	0.661335	0.824873	0.530219	0.000244799	0.030805
PIAS4	3.37656	8.26739	1.37905	0.0077349	0.137525
PILRB	2.20182	3.27759	1.47913	0.000100849	0.0204154
PIP4K2B	0.288062	0.622355	0.133331	0.00154243	0.0708242
PJA1	0.404186	0.709417	0.230282	0.00159922	0.0712533
PKN3	1.58221	2.16972	1.15378	0.00440265	0.108421
PLA2G4A	1.7137	2.49412	1.17747	0.00490531	0.114741
PLAT	1.37771	1.72596	1.09973	0.00532357	0.117675
PLBD1	1.82069	2.80078	1.18357	0.0063923	0.127463
PLCG1	2.15699	3.36606	1.38221	0.000710436	0.047939
PLEKHG4	1.59527	2.10724	1.20769	0.00100608	0.0578308
PLEKHG5	0.591191	0.864053	0.404497	0.00663498	0.130193
PLEKHG6	6.17128	21.2486	1.79234	0.00391434	0.101816
PLOD1	2.07424	3.55101	1.21162	0.00782018	0.138416
PLOD3	2.17343	3.20572	1.47355	9.03576e-05	0.0196275
PNPLA5	0.108808	0.586298	0.020193	0.00984298	0.14928
POFUT2	1.9937	3.29472	1.20643	0.00709851	0.132933
POLM	2.62116	4.06651	1.68953	1.70394e-05	0.00991692
POLR2J	1.78241	2.75806	1.15189	0.00946423	0.148183
POLR3G	3.37221	6.842	1.66206	0.000758829	0.0494141
PPFIA1	1.92634	3.04013	1.2206	0.00485896	0.114741
PPP2R2D	0.214648	0.45213	0.101904	5.15792e-05	0.0177891
PPP3CB	0.409452	0.662687	0.252986	0.000278143	0.0314301
PRC1	1.38892	1.7758	1.08633	0.00878047	0.144711
PRCP	2.08927	3.31063	1.3185	0.00170558	0.0726881
PRDX6	3.31459	5.89589	1.86342	4.53956e-05	0.0177891
PRKAR1B	0.722511	0.915751	0.570048	0.00719318	0.132933
PRKCZ	0.682282	0.895696	0.519717	0.00590078	0.122685
PRKX	2.0788	3.07228	1.40658	0.000240903	0.03073
PRMT3	1.77469	2.67664	1.17667	0.00622049	0.126766
PROC	1.70676	2.52273	1.15472	0.00732831	0.133544
PROCR	1.86525	2.85587	1.21824	0.00412734	0.104102
PSMC2	4.20785	9.6344	1.83779	0.00067429	0.0469499
PSMC3IP	1.75723	2.56113	1.20566	0.00335657	0.0940311
PTBP1	2.18506	3.59667	1.32748	0.00211165	0.0808867
PTCRA	1.64134	2.29809	1.17228	0.00390657	0.101816
PTEN	0.400608	0.758611	0.211554	0.00498508	0.114885
PTPMT1	2.66003	5.30892	1.33281	0.00552398	0.118797
PTPN13	1.4883	2.00747	1.1034	0.00920221	0.147192
PTPN23	3.46458	7.17493	1.67296	0.000821704	0.0511573
PUS7	2.08774	3.25923	1.33733	0.00119931	0.0645548
PXN	2.01419	3.23464	1.25422	0.00376542	0.0998963
PYGM	1.53608	2.00621	1.17612	0.0016289	0.0715487
QPRT	2.06988	3.00126	1.42754	0.00012419	0.0226757
RAB13	1.73627	2.46857	1.2212	0.00211945	0.0808867
RAB27B	0.613071	0.87469	0.429701	0.00696861	0.132933
RAB33A	0.61457	0.860252	0.439053	0.00455035	0.110924
RAB42	1.80274	2.7116	1.19851	0.0046642	0.112468
RAP1B	1.66149	2.31692	1.19148	0.00276601	0.0906287
RAP1GAP	0.681669	0.90904	0.511168	0.00907228	0.14718
RBBP8	1.95506	2.84248	1.34469	0.00044647	0.0384956
RDH5	1.72106	2.41471	1.22667	0.0016757	0.0719083
REPS2	0.528435	0.751351	0.371655	0.000382323	0.0352495
RFC5	2.07468	3.28854	1.30888	0.00190101	0.075177
RFT1	2.55567	5.01253	1.30303	0.00633157	0.126795
RGMA	1.47377	1.97375	1.10045	0.00926272	0.147192
RGS16	1.93205	2.49611	1.49545	4.67547e-07	0.0021769
RGS3	1.63833	2.30659	1.16367	0.00467799	0.112468
RHEB	2.95511	5.24039	1.66642	0.000209583	0.0287006
RHOBTB3	1.56942	2.19123	1.12407	0.00812674	0.140267
RHOJ	1.80244	2.63078	1.23491	0.00226101	0.0832196
RHOQ	2.70354	4.72129	1.54812	0.000471607	0.039564
RIOK3	3.64388	8.93334	1.48632	0.00471114	0.112489
ROBO3	1.65583	2.3184	1.18261	0.00331737	0.0940311
ROPN1	9.09506	46.8884	1.76419	0.00832995	0.141031
ROR1	3.78978	9.16518	1.56706	0.00310725	0.0926259
RPAP2	2.94762	5.92519	1.46636	0.00240946	0.0866359
RPL21	0.60945	0.875703	0.42415	0.00741383	0.133717
RPS12	0.600019	0.870155	0.413745	0.00707423	0.132933
RPS29	0.483553	0.805041	0.290449	0.00520901	0.116883
RRBP1	2.14453	3.25431	1.41321	0.000336658	0.034026
RRM2	1.35621	1.70513	1.0787	0.00909429	0.147192
RSPO3	0.335451	0.723687	0.155492	0.00536373	0.117675
RTCB	0.447188	0.815275	0.245288	0.00862691	0.143656
RTN3	0.473252	0.798128	0.280616	0.00502288	0.115205
RXFP1	0.539346	0.861107	0.337814	0.00969846	0.148918
S100A11	1.44509	1.89482	1.10211	0.00773875	0.137525
SAT1	2.11217	3.45463	1.29139	0.00289506	0.0906332
SBSPON	1.99489	3.05953	1.30072	0.00155156	0.0708242
SCG3	0.728375	0.925244	0.573395	0.00941799	0.148142
SCN3B	0.755027	0.932991	0.611009	0.00926039	0.147192
SCP2	2.19569	3.92038	1.22974	0.00783349	0.138416
SCUBE2	1.43913	1.83261	1.13014	0.00315706	0.0930334
SCUBE3	1.48651	1.97701	1.1177	0.00643409	0.128022
SERPINA3	1.23498	1.40783	1.08335	0.00158974	0.0712533
SF1	2.47937	4.54841	1.35152	0.00335744	0.0940311
SF3A2	1.7522	2.65855	1.15484	0.00836987	0.141031
SHMT1	2.1128	3.56474	1.25224	0.00506635	0.115632
SIGLEC1	1.45299	1.83588	1.14996	0.0017432	0.0731204
SIN3B	1.78273	2.67368	1.18868	0.00517734	0.116735
SKP1	0.480105	0.802594	0.287195	0.00513001	0.11623
SLC13A3	1.8546	2.79136	1.23221	0.00306728	0.0924725
SLC19A3	2.92297	5.60778	1.52356	0.001253	0.0659205
SLC1A4	0.66176	0.901898	0.485561	0.00895851	0.146067
SLC1A6	0.637223	0.838425	0.484305	0.0012877	0.0666171
SLC22A4	2.26244	3.99726	1.28054	0.00493122	0.114741
SLC25A13	2.48963	4.00796	1.54649	0.000173612	0.0275137
SLC26A6	2.17294	3.73421	1.26443	0.00496569	0.114741
SLC27A1	1.91904	2.94308	1.25131	0.00281257	0.0906287
SLC27A6	1.73924	2.52849	1.19634	0.00374365	0.0996024
SLC2A3	0.63532	0.857047	0.470956	0.00297865	0.0918449
SLC35A2	3.39527	7.80899	1.47623	0.00402091	0.103148
SLC3A2	2.92409	5.64266	1.5153	0.00137845	0.0682773
SLC45A2	6.1311	18.5964	2.02138	0.00135953	0.0677002
SLC47A2	1.54378	1.95332	1.2201	0.000298023	0.0317616
SLC5A6	1.96136	3.25642	1.18134	0.00920874	0.147192
SLC5A9	6.42154	25.7208	1.60322	0.00862275	0.143656
SLC7A2	1.60288	2.27625	1.12871	0.00837523	0.141031
SLC8B1	1.98129	3.08907	1.27078	0.00254885	0.0882338
SLIT1	0.602355	0.769511	0.471509	4.97704e-05	0.0177891
SLITRK4	0.479365	0.724325	0.317248	0.000480616	0.0396061
SLITRK5	0.559361	0.823152	0.380105	0.00320608	0.0935401
SMARCD1	1.62247	2.33855	1.12566	0.00947113	0.148183
SMC4	1.43885	1.83227	1.1299	0.00317509	0.0932696
SMPD3	0.503123	0.820449	0.308529	0.00590239	0.122685
SMPD4	2.72696	4.64892	1.59958	0.000227928	0.0294787
SNAP91	0.684583	0.865423	0.541531	0.00153238	0.0708242
SNRPG	1.95283	3.22967	1.18079	0.00912404	0.147192
SNRPN	0.638784	0.89021	0.458369	0.00812685	0.140267
SNX5	4.89356	13.1337	1.82331	0.00161926	0.0714622
SOCS2	1.43167	1.84564	1.11055	0.005621	0.120605
SP100	1.87036	2.76006	1.26745	0.00161197	0.0714622
SPINT2	0.637908	0.853544	0.47675	0.00247965	0.0871587
SPPL2B	2.50094	3.89398	1.60625	4.95488e-05	0.0177891
SPTSSA	2.27213	3.64418	1.41667	0.000661578	0.0466713
SREBF2	0.438227	0.742854	0.25852	0.0021848	0.0820131
SRGAP1	1.68041	2.37724	1.18783	0.00336258	0.0940311
SRRT	1.87275	2.99431	1.17129	0.00878589	0.144711
SSBP1	2.77198	5.78586	1.32804	0.00661516	0.130193
SSC5D	1.79523	2.6246	1.22794	0.00253068	0.0879317
SSTR2	0.60019	0.821665	0.438413	0.0014441	0.07007
ST6GALNAC2	1.87034	2.56931	1.36153	0.000111119	0.0213996
ST8SIA3	0.76751	0.916699	0.642601	0.00350407	0.0962533
ST8SIA5	1.62073	2.22371	1.18125	0.00277004	0.0906287
STAT2	1.86979	2.75165	1.27056	0.00150018	0.0708242
STK3	2.35649	3.77366	1.47152	0.000359869	0.0342551
STX18	4.19842	10.1664	1.73382	0.00147484	0.07007
STXBP3	1.85874	2.97433	1.16157	0.00975518	0.148918
SULT1C2	2.16456	3.54377	1.32213	0.00213919	0.0810832
SULT4A1	0.796733	0.939759	0.675475	0.00698545	0.132933
SUOX	2.72628	5.05469	1.47043	0.00145268	0.07007
SUV39H1	2.37582	4.56448	1.23662	0.0093914	0.148089
SYDE1	1.87367	2.72938	1.28624	0.00106984	0.0602188
SYP	0.660157	0.86059	0.506405	0.00214202	0.0810832
SYVN1	5.61833	14.0265	2.25042	0.000217673	0.0293764
TAF1D	0.414929	0.793927	0.216853	0.0078842	0.138786
TAF6	2.34628	4.16074	1.32309	0.00352476	0.0965371
TAGLN2	1.52024	1.99399	1.15905	0.00247477	0.0871587
TANK	2.22852	4.05854	1.22366	0.0087958	0.144711
TBC1D1	2.50439	3.77628	1.66089	1.18027e-05	0.00838278
TCF7	1.85658	2.59334	1.32913	0.000285046	0.0314301
TFPI	1.44704	1.84498	1.13493	0.00287258	0.0906332
TGFB2	1.50979	1.95149	1.16806	0.00165307	0.0719083
TGIF1	1.69725	2.33149	1.23555	0.00109192	0.0604845
THBS4	1.597	2.01765	1.26405	8.69991e-05	0.0196275
THSD1	2.12333	3.56927	1.26315	0.00448953	0.109728
TICAM1	2.30074	4.1386	1.27903	0.00541054	0.117822
TIMELESS	1.60047	2.06102	1.24283	0.000267739	0.0314301
TIMP1	1.24475	1.46674	1.05636	0.00892819	0.146067
TLN1	1.74549	2.64991	1.14975	0.00892118	0.146067
TNC	1.60101	2.05189	1.2492	0.000201212	0.0287006
TNFAIP6	1.84493	2.57315	1.3228	0.000308542	0.0319238
TNFRSF11B	1.73238	2.47888	1.21069	0.00264897	0.0890898
TNFRSF12A	1.54048	1.90592	1.24511	6.93904e-05	0.0190048
TNFSF4	5.02372	13.3809	1.8861	0.00124049	0.0656333
TNNI1	2.69445	5.16083	1.40676	0.002797	0.0906287
TOMM22	0.264458	0.628466	0.111283	0.00259822	0.0888425
TPCN1	2.84112	5.27183	1.53115	0.000930716	0.0540218
TRADD	1.98672	3.22044	1.22563	0.00534467	0.117675
TRIM14	1.70998	2.48572	1.17634	0.0049404	0.114741
TRIM21	2.01163	3.09914	1.30574	0.0015256	0.0708242
TRIM72	0.00437345	0.0886501	0.000215759	0.000402882	0.0360702
TRPM4	1.95401	3.10948	1.22791	0.00471121	0.112489
TSEN15	2.86825	6.0118	1.36846	0.00525836	0.117244
TSFM	1.58673	2.21984	1.13419	0.00703899	0.132933
TTC26	1.86586	2.99424	1.16271	0.00974748	0.148918
TTLL4	2.60338	4.54042	1.49273	0.000747295	0.0491987
TUBA1C	1.75255	2.42206	1.26811	0.000676708	0.0469499
UBE2D4	1.99512	3.0411	1.30891	0.0013197	0.0673726
UCHL1	0.663832	0.87427	0.504047	0.0035414	0.0967082
UCP2	1.5303	2.01499	1.1622	0.00243978	0.0870469
UCP3	2.98665	5.44821	1.63725	0.000360502	0.0342551
UNC13B	2.44997	4.47561	1.34113	0.00356078	0.0969531
UNC5A	0.613008	0.811818	0.462886	0.000638684	0.0457494
USP18	2.07839	3.20462	1.34796	0.000927824	0.0540218
USP4	2.74704	5.48026	1.37698	0.00413324	0.104102
VAMP2	0.461808	0.726439	0.293578	0.000829548	0.0511573
VAV3	1.68135	2.42082	1.16777	0.0052076	0.116883
VDAC2	0.245071	0.592875	0.101302	0.00180993	0.0742468
WDR6	1.81015	2.76926	1.18322	0.0062282	0.126766
WDR91	2.61324	4.60242	1.48379	0.000879715	0.0525122
WIPI1	3.30126	6.16519	1.76772	0.000178546	0.0277103
WNT16	2.46773	4.5651	1.33397	0.00400094	0.102974
XAF1	1.6008	2.14304	1.19576	0.00157167	0.0712282
XPC	1.99892	3.29745	1.21175	0.00668737	0.130551
YKT6	2.68421	4.18099	1.72327	1.2603e-05	0.00838278
ZC3HAV1	2.44958	4.13154	1.45235	0.000781718	0.0497139
ZCCHC11	1.70126	2.50193	1.15682	0.00692895	0.132933
ZCCHC6	4.5533	9.52577	2.17646	5.69878e-05	0.018299
ZFP36	1.38262	1.74863	1.09322	0.00685559	0.132933
ZFP36L1	1.4675	1.96342	1.09684	0.00981504	0.14928
ZNF18	3.15492	7.31637	1.36045	0.00742392	0.133717
ZNF212	2.65495	4.99862	1.41014	0.00248971	0.0871587
ZNF25	0.402404	0.708175	0.228657	0.00159686	0.0712533
ZNF311	2.53474	3.95845	1.62308	4.32326e-05	0.0177891
ZNF385A	1.89925	2.69907	1.33645	0.00034713	0.034026
ZNF443	3.79665	7.98977	1.80413	0.000440827	0.0383643
ZNF480	2.38734	4.42403	1.28829	0.00569564	0.121368
ZNF566	2.67039	5.1221	1.3922	0.00312033	0.0926259
ZNF571	2.47871	4.58318	1.34056	0.00379717	0.100201
ZNF600	3.42178	7.94141	1.47437	0.00418668	0.104802
ZNF684	3.77379	9.09279	1.56624	0.00307688	0.0924725
ZNF707	2.06423	3.50127	1.217	0.00717822	0.132933
ZNF746	2.42751	4.24526	1.38809	0.00187164	0.075177
ZNF799	4.81987	11.2428	2.06632	0.000273229	0.0314301
