# Supplementary material for: A gene signature predicting prognosis of patients with lower-grade gliomas receiving temozolomide therapy
Source: Discov Oncol. 2023 Nov 13;14:202. doi: 10.1007/s12672-023-00818-9 (PMC10643648; doi:10.1007/s12672-023-00818-9)
Supplement: Supplementary file 4 — Additional file 4 (XLSX 204 KB) [file 12672_2023_818_MOESM4_ESM.xlsx]

## Sheet: Sheet1
Table S4A. Functional annotation analysis of protective genes
Category	GO	Description	PARENT_GO	LogP	Enrichment	Z-score	#TotalGeneInLibrary	#GeneInGO	#GeneInHitList	#GeneInGOAndHitList	%InGO	STDV %InGO	GeneID	Hits	Log(q-value)
Reactome Gene Sets	R-HSA-112316	Neuronal System		-13	10	12	30198	410	128	18	14	3.1	111|1141|1173|1741|2556|2562|2774|3761|3777|5575|6511|6844|10313|26050|56666|80331|139065|347731	ADCY5|CHRNB2|AP2M1|DLG3|GABRA3|GABRB3|GNAL|KCNJ4|KCNK3|PRKAR1B|SLC1A6|VAMP2|RTN3|SLITRK5|PANX2|DNAJC5|SLITRK4|LRRTM3	-8.5
Reactome Gene Sets	R-HSA-9675108	Nervous system development		-9.4	7	9.4	30198	577	128	17	13	3	1173|1741|1821|2046|5532|5909|6144|6206|6235|6585|6721|8911|8912|27255|55800|90249|220164	AP2M1|DLG3|DRP2|EPHA8|PPP3CB|RAP1GAP|RPL21|RPS12|RPS29|SLIT1|SREBF2|CACNA1I|CACNA1H|CNTN6|SCN3B|UNC5A|DOK6	-5.4
GO Biological Processes	GO:0099536	synaptic signaling	19_GO:0023052 signaling	-9.1	8	9.7	30198	444	128	15	12	2.8	1141|1816|1821|2556|2562|3358|3777|4062|5728|6509|6511|6844|8927|11255|80331	CHRNB2|DRD5|DRP2|GABRA3|GABRB3|HTR2C|KCNK3|LY6H|PTEN|SLC1A4|SLC1A6|VAMP2|BSN|HRH3|DNAJC5	-5.3
Reactome Gene Sets	R-HSA-112315	Transmission across Chemical Synapses		-8.7	10	10	30198	270	128	12	9.4	2.6	111|1141|1173|1741|2556|2562|2774|3761|5575|6511|6844|80331	ADCY5|CHRNB2|AP2M1|DLG3|GABRA3|GABRB3|GNAL|KCNJ4|PRKAR1B|SLC1A6|VAMP2|DNAJC5	-5.1
Reactome Gene Sets	R-HSA-422475	Axon guidance		-7.9	6.4	8.4	30198	552	128	15	12	2.8	1173|1741|2046|5532|5909|6144|6206|6235|6585|8911|8912|27255|55800|90249|220164	AP2M1|DLG3|EPHA8|PPP3CB|RAP1GAP|RPL21|RPS12|RPS29|SLIT1|CACNA1I|CACNA1H|CNTN6|SCN3B|UNC5A|DOK6	-4.4
GO Biological Processes	GO:0098916	anterograde trans-synaptic signaling	19_GO:0023052 signaling	-7.8	7.7	8.8	30198	398	128	13	10	2.7	1141|1816|2556|2562|3358|3777|5728|6509|6511|6844|8927|11255|80331	CHRNB2|DRD5|GABRA3|GABRB3|HTR2C|KCNK3|PTEN|SLC1A4|SLC1A6|VAMP2|BSN|HRH3|DNAJC5	-4.4
GO Biological Processes	GO:0007268	chemical synaptic transmission	19_GO:0023052 signaling	-7.8	7.7	8.8	30198	398	128	13	10	2.7	1141|1816|2556|2562|3358|3777|5728|6509|6511|6844|8927|11255|80331	CHRNB2|DRD5|GABRA3|GABRB3|HTR2C|KCNK3|PTEN|SLC1A4|SLC1A6|VAMP2|BSN|HRH3|DNAJC5	-4.4
GO Biological Processes	GO:0099537	trans-synaptic signaling	19_GO:0023052 signaling	-7.6	7.4	8.6	30198	415	128	13	10	2.7	1141|1816|2556|2562|3358|3777|5728|6509|6511|6844|8927|11255|80331	CHRNB2|DRD5|GABRA3|GABRB3|HTR2C|KCNK3|PTEN|SLC1A4|SLC1A6|VAMP2|BSN|HRH3|DNAJC5	-4.2
GO Biological Processes	GO:0048812	neuron projection morphogenesis	19_GO:0032502 developmental process	-7.1	6.8	8.1	30198	454	128	13	10	2.7	1141|2046|4692|5532|5590|5728|6585|7345|25830|26050|27255|90249|139065	CHRNB2|EPHA8|NDN|PPP3CB|PRKCZ|PTEN|SLIT1|UCHL1|SULT4A1|SLITRK5|CNTN6|UNC5A|SLITRK4	-3.8
GO Biological Processes	GO:0120039	plasma membrane bounded cell projection morphogenesis	19_GO:0032502 developmental process	-7.1	6.7	8	30198	458	128	13	10	2.7	1141|2046|4692|5532|5590|5728|6585|7345|25830|26050|27255|90249|139065	CHRNB2|EPHA8|NDN|PPP3CB|PRKCZ|PTEN|SLIT1|UCHL1|SULT4A1|SLITRK5|CNTN6|UNC5A|SLITRK4	-3.8
GO Biological Processes	GO:0048858	cell projection morphogenesis	19_GO:0032502 developmental process	-7	6.6	8	30198	462	128	13	10	2.7	1141|2046|4692|5532|5590|5728|6585|7345|25830|26050|27255|90249|139065	CHRNB2|EPHA8|NDN|PPP3CB|PRKCZ|PTEN|SLIT1|UCHL1|SULT4A1|SLITRK5|CNTN6|UNC5A|SLITRK4	-3.8
GO Biological Processes	GO:0032990	cell part morphogenesis	19_GO:0032502 developmental process	-6.8	6.4	7.8	30198	481	128	13	10	2.7	1141|2046|4692|5532|5590|5728|6585|7345|25830|26050|27255|90249|139065	CHRNB2|EPHA8|NDN|PPP3CB|PRKCZ|PTEN|SLIT1|UCHL1|SULT4A1|SLITRK5|CNTN6|UNC5A|SLITRK4	-3.7
GO Biological Processes	GO:0048667	cell morphogenesis involved in neuron differentiation	19_GO:0032502 developmental process	-6.7	6.9	7.9	30198	410	128	12	9.4	2.6	1141|2046|4692|5532|5728|6585|7345|25830|26050|27255|90249|139065	CHRNB2|EPHA8|NDN|PPP3CB|PTEN|SLIT1|UCHL1|SULT4A1|SLITRK5|CNTN6|UNC5A|SLITRK4	-3.6
Reactome Gene Sets	R-HSA-112314	Neurotransmitter receptors and postsynaptic signal transmission		-6.6	10	8.8	30198	205	128	9	7	2.3	111|1141|1173|1741|2556|2562|2774|3761|5575	ADCY5|CHRNB2|AP2M1|DLG3|GABRA3|GABRB3|GNAL|KCNJ4|PRKAR1B	-3.5
GO Biological Processes	GO:0007409	axonogenesis	19_GO:0032502 developmental process	-6.6	7.6	8	30198	342	128	11	8.6	2.5	1141|2046|4692|5532|5728|6585|7345|26050|27255|90249|139065	CHRNB2|EPHA8|NDN|PPP3CB|PTEN|SLIT1|UCHL1|SLITRK5|CNTN6|UNC5A|SLITRK4	-3.5
GO Biological Processes	GO:0000904	cell morphogenesis involved in differentiation	19_GO:0032502 developmental process	-6.4	5.9	7.3	30198	522	128	13	10	2.7	1141|2046|4692|5532|5728|6585|7345|10653|25830|26050|27255|90249|139065	CHRNB2|EPHA8|NDN|PPP3CB|PTEN|SLIT1|UCHL1|SPINT2|SULT4A1|SLITRK5|CNTN6|UNC5A|SLITRK4	-3.4
GO Biological Processes	GO:0010970	transport along microtubule	19_GO:0051179 localization	-6.3	12	8.9	30198	162	128	8	6.2	2.1	403|3797|3831|5590|5874|7345|25999|84871	ARL3|KIF3C|KLC1|PRKCZ|RAB27B|UCHL1|CLIP3|AGBL4	-3.3
GO Biological Processes	GO:0060627	regulation of vesicle-mediated transport	19_GO:0051179 localization	-6.3	5.7	7.2	30198	535	128	13	10	2.7	1173|5532|5575|5874|6844|6855|8911|8912|8927|9892|25999|55512|80331	AP2M1|PPP3CB|PRKAR1B|RAB27B|VAMP2|SYP|CACNA1I|CACNA1H|BSN|SNAP91|CLIP3|SMPD3|DNAJC5	-3.3
GO Biological Processes	GO:0031175	neuron projection development	19_GO:0032502 developmental process	-6.2	5.2	6.9	30198	641	128	14	11	2.8	1141|2046|4692|5532|5590|5728|6585|7345|25830|26050|27255|51412|90249|139065	CHRNB2|EPHA8|NDN|PPP3CB|PRKCZ|PTEN|SLIT1|UCHL1|SULT4A1|SLITRK5|CNTN6|ACTL6B|UNC5A|SLITRK4	-3.2
GO Biological Processes	GO:1903530	regulation of secretion by cell	19_GO:0051179 localization	-6.1	5.5	7	30198	554	128	13	10	2.7	111|1141|3358|5532|5874|6844|6855|8111|8911|8912|11255|50855|55512	ADCY5|CHRNB2|HTR2C|PPP3CB|RAB27B|VAMP2|SYP|GPR68|CACNA1I|CACNA1H|HRH3|PARD6A|SMPD3	-3.2
GO Biological Processes	GO:0061564	axon development	19_GO:0032502 developmental process	-6.1	6.8	7.4	30198	382	128	11	8.6	2.5	1141|2046|4692|5532|5728|6585|7345|26050|27255|90249|139065	CHRNB2|EPHA8|NDN|PPP3CB|PTEN|SLIT1|UCHL1|SLITRK5|CNTN6|UNC5A|SLITRK4	-3.2
GO Biological Processes	GO:0000902	cell morphogenesis	19_GO:0032502 developmental process	-6	4.9	6.7	30198	670	128	14	11	2.8	1141|2046|4692|5532|5590|5728|6585|7345|10653|25830|26050|27255|90249|139065	CHRNB2|EPHA8|NDN|PPP3CB|PRKCZ|PTEN|SLIT1|UCHL1|SPINT2|SULT4A1|SLITRK5|CNTN6|UNC5A|SLITRK4	-3.1
GO Biological Processes	GO:0032989	cellular component morphogenesis	19_GO:0032502 developmental process	-6	5.3	6.9	30198	574	128	13	10	2.7	1141|2046|4692|5532|5590|5728|6585|7345|25830|26050|27255|90249|139065	CHRNB2|EPHA8|NDN|PPP3CB|PRKCZ|PTEN|SLIT1|UCHL1|SULT4A1|SLITRK5|CNTN6|UNC5A|SLITRK4	-3.1
GO Biological Processes	GO:0051899	membrane depolarization	19_GO:0065007 biological regulation	-5.8	25	11	30198	47	128	5	3.9	1.7	1141|5590|8911|8912|55800	CHRNB2|PRKCZ|CACNA1I|CACNA1H|SCN3B	-2.9
GO Biological Processes	GO:0051046	regulation of secretion	19_GO:0051179 localization	-5.7	5	6.6	30198	610	128	13	10	2.7	111|1141|3358|5532|5874|6844|6855|8111|8911|8912|11255|50855|55512	ADCY5|CHRNB2|HTR2C|PPP3CB|RAB27B|VAMP2|SYP|GPR68|CACNA1I|CACNA1H|HRH3|PARD6A|SMPD3	-2.8
GO Biological Processes	GO:0099111	microtubule-based transport	19_GO:0051179 localization	-5.6	9.3	7.8	30198	202	128	8	6.2	2.1	403|3797|3831|5590|5874|7345|25999|84871	ARL3|KIF3C|KLC1|PRKCZ|RAB27B|UCHL1|CLIP3|AGBL4	-2.8
GO Biological Processes	GO:0030705	cytoskeleton-dependent intracellular transport	19_GO:0051179 localization	-5.6	9.3	7.8	30198	202	128	8	6.2	2.1	403|3797|3831|5590|5874|7345|25999|84871	ARL3|KIF3C|KLC1|PRKCZ|RAB27B|UCHL1|CLIP3|AGBL4	-2.8
GO Biological Processes	GO:0048488	synaptic vesicle endocytosis	19_GO:0051179 localization	-5.5	22	10	30198	54	128	5	3.9	1.7	1173|5874|6844|6855|9892	AP2M1|RAB27B|VAMP2|SYP|SNAP91	-2.7
GO Biological Processes	GO:0140238	presynaptic endocytosis	19_GO:0051179 localization	-5.5	22	10	30198	54	128	5	3.9	1.7	1173|5874|6844|6855|9892	AP2M1|RAB27B|VAMP2|SYP|SNAP91	-2.7
GO Biological Processes	GO:0098693	regulation of synaptic vesicle cycle	19_GO:0051179 localization	-5.4	88	16	30198	8	128	3	2.3	1.3	5575|8927|80331	PRKAR1B|BSN|DNAJC5	-2.6
GO Biological Processes	GO:0051963	regulation of synapse assembly	19_GO:0032502 developmental process	-5.3	14	8.5	30198	103	128	6	4.7	1.9	1141|6585|26050|139065|257194|347731	CHRNB2|SLIT1|SLITRK5|SLITRK4|NEGR1|LRRTM3	-2.5
Reactome Gene Sets	R-HSA-977443	GABA receptor activation		-5.2	20	9.4	30198	60	128	5	3.9	1.7	111|2556|2562|2774|3761	ADCY5|GABRA3|GABRB3|GNAL|KCNJ4	-2.5
GO Biological Processes	GO:0036465	synaptic vesicle recycling	19_GO:0051179 localization	-5.2	19	9.4	30198	61	128	5	3.9	1.7	1173|5874|6844|6855|9892	AP2M1|RAB27B|VAMP2|SYP|SNAP91	-2.5
GO Biological Processes	GO:0007191	adenylate cyclase-activating dopamine receptor signaling pathway	19_GO:0023052 signaling	-5.1	71	14	30198	10	128	3	2.3	1.3	111|1816|2774	ADCY5|DRD5|GNAL	-2.3
KEGG Pathway	hsa04020	Calcium signaling pathway		-5	7.9	7	30198	240	128	8	6.2	2.1	1816|2253|2774|3358|5532|7417|8911|8912	DRD5|FGF8|GNAL|HTR2C|PPP3CB|VDAC2|CACNA1I|CACNA1H	-2.3
Reactome Gene Sets	R-HSA-372790	Signaling by GPCR		-5	4.3	5.9	30198	708	128	13	10	2.7	111|1816|2774|2869|3358|5532|5575|6752|8111|10803|11255|57449|59350	ADCY5|DRD5|GNAL|GRK5|HTR2C|PPP3CB|PRKAR1B|SSTR2|GPR68|CCR9|HRH3|PLEKHG5|RXFP1	-2.3
GO Biological Processes	GO:0099504	synaptic vesicle cycle	19_GO:0051179 localization	-4.9	12	7.8	30198	118	128	6	4.7	1.9	1173|5874|6844|6855|9892|80331	AP2M1|RAB27B|VAMP2|SYP|SNAP91|DNAJC5	-2.2
GO Biological Processes	GO:0042391	regulation of membrane potential	19_GO:0065007 biological regulation	-4.8	5.5	6.2	30198	426	128	10	7.8	2.4	1141|2556|2562|3777|5575|5590|5728|8911|8912|55800	CHRNB2|GABRA3|GABRB3|KCNK3|PRKAR1B|PRKCZ|PTEN|CACNA1I|CACNA1H|SCN3B	-2.2
GO Biological Processes	GO:0007626	locomotory behavior	19_GO:0032501 multicellular organismal process	-4.8	8.9	7.1	30198	185	128	7	5.5	2	111|1141|3358|5532|5728|7345|257194	ADCY5|CHRNB2|HTR2C|PPP3CB|PTEN|UCHL1|NEGR1	-2.2
GO Biological Processes	GO:0048853	forebrain morphogenesis	19_GO:0032502 developmental process	-4.8	59	13	30198	12	128	3	2.3	1.3	2253|5728|6585	FGF8|PTEN|SLIT1	-2.1
Reactome Gene Sets	R-HSA-388396	GPCR downstream signalling		-4.8	4.5	5.8	30198	633	128	12	9.4	2.6	111|1816|2774|2869|3358|5532|5575|6752|8111|10803|57449|59350	ADCY5|DRD5|GNAL|GRK5|HTR2C|PPP3CB|PRKAR1B|SSTR2|GPR68|CCR9|PLEKHG5|RXFP1	-2.1
GO Biological Processes	GO:0099003	vesicle-mediated transport in synapse	19_GO:0051179 localization	-4.7	11	7.4	30198	128	128	6	4.7	1.9	1173|5874|6844|6855|9892|80331	AP2M1|RAB27B|VAMP2|SYP|SNAP91|DNAJC5	-2.1
GO Biological Processes	GO:1903532	positive regulation of secretion by cell	19_GO:0051179 localization	-4.6	6.8	6.4	30198	276	128	8	6.2	2.1	1141|5532|5874|8111|8911|8912|50855|55512	CHRNB2|PPP3CB|RAB27B|GPR68|CACNA1I|CACNA1H|PARD6A|SMPD3	-2
GO Biological Processes	GO:1901888	regulation of cell junction assembly	19_GO:0050789 regulation of biological process	-4.6	8.2	6.7	30198	202	128	7	5.5	2	1141|5728|6585|26050|139065|257194|347731	CHRNB2|PTEN|SLIT1|SLITRK5|SLITRK4|NEGR1|LRRTM3	-2
GO Biological Processes	GO:0048167	regulation of synaptic plasticity	19_GO:0023052 signaling	-4.6	8.1	6.6	30198	204	128	7	5.5	2	1816|5532|5575|5590|5728|6844|6855	DRD5|PPP3CB|PRKAR1B|PRKCZ|PTEN|VAMP2|SYP	-2
GO Biological Processes	GO:1903351	cellular response to dopamine	19_GO:0050896 response to stimulus	-4.5	14	7.9	30198	83	128	5	3.9	1.7	111|1816|2774|3358|11255	ADCY5|DRD5|GNAL|HTR2C|HRH3	-1.9
GO Biological Processes	GO:1903350	response to dopamine	19_GO:0050896 response to stimulus	-4.5	14	7.8	30198	84	128	5	3.9	1.7	111|1816|2774|3358|11255	ADCY5|DRD5|GNAL|HTR2C|HRH3	-1.9
GO Biological Processes	GO:0050807	regulation of synapse organization	19_GO:0050789 regulation of biological process	-4.5	7.9	6.5	30198	209	128	7	5.5	2	1141|5728|6585|26050|139065|257194|347731	CHRNB2|PTEN|SLIT1|SLITRK5|SLITRK4|NEGR1|LRRTM3	-1.9
GO Biological Processes	GO:0007018	microtubule-based movement	19_GO:0009987 cellular process	-4.5	5.7	5.9	30198	375	128	9	7	2.3	403|3797|3831|5590|5874|7345|8911|25999|84871	ARL3|KIF3C|KLC1|PRKCZ|RAB27B|UCHL1|CACNA1I|CLIP3|AGBL4	-1.9
Reactome Gene Sets	R-HSA-6794362	Protein-protein interactions at synapses		-4.5	14	7.7	30198	86	128	5	3.9	1.7	1741|10313|26050|139065|347731	DLG3|RTN3|SLITRK5|SLITRK4|LRRTM3	-1.9
GO Biological Processes	GO:0050803	regulation of synapse structure or activity	19_GO:0065007 biological regulation	-4.4	7.7	6.4	30198	215	128	7	5.5	2	1141|5728|6585|26050|139065|257194|347731	CHRNB2|PTEN|SLIT1|SLITRK5|SLITRK4|NEGR1|LRRTM3	-1.9
GO Biological Processes	GO:0051047	positive regulation of secretion	19_GO:0051179 localization	-4.3	6.2	6	30198	303	128	8	6.2	2.1	1141|5532|5874|8111|8911|8912|50855|55512	CHRNB2|PPP3CB|RAB27B|GPR68|CACNA1I|CACNA1H|PARD6A|SMPD3	-1.8
GO Biological Processes	GO:0050890	cognition	19_GO:0032501 multicellular organismal process	-4.3	6.1	5.9	30198	307	128	8	6.2	2.1	1141|1816|5532|5575|5590|5728|6509|11255	CHRNB2|DRD5|PPP3CB|PRKAR1B|PRKCZ|PTEN|SLC1A4|HRH3	-1.7
GO Biological Processes	GO:0007188	adenylate cyclase-modulating G protein-coupled receptor signaling pathway	19_GO:0023052 signaling	-4.2	7.2	6.2	30198	229	128	7	5.5	2	111|1816|2774|2869|6752|11255|59350	ADCY5|DRD5|GNAL|GRK5|SSTR2|HRH3|RXFP1	-1.7
GO Biological Processes	GO:0071868	cellular response to monoamine stimulus	19_GO:0050896 response to stimulus	-4.2	12	7.2	30198	97	128	5	3.9	1.7	111|1816|2774|3358|11255	ADCY5|DRD5|GNAL|HTR2C|HRH3	-1.7
GO Biological Processes	GO:0071870	cellular response to catecholamine stimulus	19_GO:0050896 response to stimulus	-4.2	12	7.2	30198	97	128	5	3.9	1.7	111|1816|2774|3358|11255	ADCY5|DRD5|GNAL|HTR2C|HRH3	-1.7
GO Biological Processes	GO:0071869	response to catecholamine	19_GO:0050896 response to stimulus	-4.2	12	7.1	30198	100	128	5	3.9	1.7	111|1816|2774|3358|11255	ADCY5|DRD5|GNAL|HTR2C|HRH3	-1.7
GO Biological Processes	GO:0071867	response to monoamine	19_GO:0050896 response to stimulus	-4.2	12	7.1	30198	100	128	5	3.9	1.7	111|1816|2774|3358|11255	ADCY5|DRD5|GNAL|HTR2C|HRH3	-1.7
GO Biological Processes	GO:0060341	regulation of cellular localization	19_GO:0051179 localization	-4.2	3.9	5.1	30198	733	128	12	9.4	2.6	111|1173|5532|5590|5728|6721|6844|8111|10023|25999|50855|55512	ADCY5|AP2M1|PPP3CB|PRKCZ|PTEN|SREBF2|VAMP2|GPR68|FRAT1|CLIP3|PARD6A|SMPD3	-1.7
GO Biological Processes	GO:1901699	cellular response to nitrogen compound	19_GO:0050896 response to stimulus	-4	4.1	5.1	30198	640	128	11	8.6	2.5	111|1141|1816|2562|2774|3358|4062|5590|6844|11255|55512	ADCY5|CHRNB2|DRD5|GABRB3|GNAL|HTR2C|LY6H|PRKCZ|VAMP2|HRH3|SMPD3	-1.6
GO Biological Processes	GO:0099054	presynapse assembly	19_GO:0032502 developmental process	-4	32	9.5	30198	22	128	3	2.3	1.3	5728|8927|347731	PTEN|BSN|LRRTM3	-1.5
KEGG Pathway	hsa04360	Axon guidance		-3.9	7.8	6	30198	182	128	6	4.7	1.9	2046|5532|5590|6585|50855|90249	EPHA8|PPP3CB|PRKCZ|SLIT1|PARD6A|UNC5A	-1.4
KEGG Pathway	hsa05012	Parkinson disease		-3.8	6.2	5.6	30198	266	128	7	5.5	2	111|2774|3831|4706|4724|7345|7417	ADCY5|GNAL|KLC1|NDUFAB1|NDUFS4|UCHL1|VDAC2	-1.4
GO Biological Processes	GO:0099172	presynapse organization	19_GO:0009987 cellular process	-3.8	28	8.9	30198	25	128	3	2.3	1.3	5728|8927|347731	PTEN|BSN|LRRTM3	-1.3
KEGG Pathway	hsa04080	Neuroactive ligand-receptor interaction		-3.8	5.2	5.3	30198	362	128	8	6.2	2.1	1141|1816|2556|2562|3358|6752|11255|59350	CHRNB2|DRD5|GABRA3|GABRB3|HTR2C|SSTR2|HRH3|RXFP1	-1.3
GO Biological Processes	GO:0007610	behavior	19_GO:0032501 multicellular organismal process	-3.8	4.1	4.9	30198	572	128	10	7.8	2.4	111|1141|1816|3358|5532|5575|5590|5728|7345|257194	ADCY5|CHRNB2|DRD5|HTR2C|PPP3CB|PRKAR1B|PRKCZ|PTEN|UCHL1|NEGR1	-1.3
KEGG Pathway	hsa04927	Cortisol synthesis and secretion		-3.8	15	7.1	30198	65	128	4	3.1	1.5	111|3777|8911|8912	ADCY5|KCNK3|CACNA1I|CACNA1H	-1.3
GO Biological Processes	GO:1990138	neuron projection extension	19_GO:0040007 growth	-3.7	14	7	30198	67	128	4	3.1	1.5	4692|5532|5590|6585	NDN|PPP3CB|PRKCZ|SLIT1	-1.3
Reactome Gene Sets	R-HSA-397014	Muscle contraction		-3.7	7.2	5.7	30198	197	128	6	4.7	1.9	3761|3777|30818|53826|55800|493829	KCNJ4|KCNK3|KCNIP3|FXYD6|SCN3B|TRIM72	-1.3
Reactome Gene Sets	R-HSA-9662360	Sensory processing of sound by inner hair cells of the cochlea		-3.7	14	6.9	30198	69	128	4	3.1	1.5	6844|6855|8927|80331	VAMP2|SYP|BSN|DNAJC5	-1.2
Reactome Gene Sets	R-HSA-5576891	Cardiac conduction		-3.6	9.1	6	30198	129	128	5	3.9	1.7	3761|3777|30818|53826|55800	KCNJ4|KCNK3|KCNIP3|FXYD6|SCN3B	-1.2
GO Biological Processes	GO:2000463	positive regulation of excitatory postsynaptic potential	19_GO:0023052 signaling	-3.6	24	8.2	30198	29	128	3	2.3	1.3	5575|5590|5728	PRKAR1B|PRKCZ|PTEN	-1.2
KEGG Pathway	hsa04728	Dopaminergic synapse		-3.6	8.9	6	30198	132	128	5	3.9	1.7	111|1816|2774|5532|55844	ADCY5|DRD5|GNAL|PPP3CB|PPP2R2D	-1.2
GO Biological Processes	GO:0017157	regulation of exocytosis	19_GO:0051179 localization	-3.6	6.8	5.5	30198	208	128	6	4.7	1.9	5874|6844|6855|8911|8912|55512	RAB27B|VAMP2|SYP|CACNA1I|CACNA1H|SMPD3	-1.2
GO Biological Processes	GO:0016226	iron-sulfur cluster assembly	19_GO:0008152 metabolic process	-3.6	24	8.1	30198	30	128	3	2.3	1.3	4706|10539|64210	NDUFAB1|GLRX3|MMS19	-1.2
GO Biological Processes	GO:0095500	acetylcholine receptor signaling pathway	19_GO:0023052 signaling	-3.6	24	8.1	30198	30	128	3	2.3	1.3	1141|4062|11255	CHRNB2|LY6H|HRH3	-1.2
GO Biological Processes	GO:0031163	metallo-sulfur cluster assembly	19_GO:0009987 cellular process	-3.6	24	8.1	30198	30	128	3	2.3	1.3	4706|10539|64210	NDUFAB1|GLRX3|MMS19	-1.2
GO Biological Processes	GO:0086010	membrane depolarization during action potential	19_GO:0065007 biological regulation	-3.6	24	8.1	30198	30	128	3	2.3	1.3	8911|8912|55800	CACNA1I|CACNA1H|SCN3B	-1.2
GO Biological Processes	GO:0019233	sensory perception of pain	19_GO:0032501 multicellular organismal process	-3.6	13	6.6	30198	74	128	4	3.1	1.5	1141|4692|7345|55800	CHRNB2|NDN|UCHL1|SCN3B	-1.2
GO Biological Processes	GO:0008088	axo-dendritic transport	19_GO:0051179 localization	-3.6	13	6.6	30198	74	128	4	3.1	1.5	3831|5874|7345|84871	KLC1|RAB27B|UCHL1|AGBL4	-1.2
Reactome Gene Sets	R-HSA-382551	Transport of small molecules		-3.5	3.6	4.6	30198	729	128	11	8.6	2.5	111|1173|5575|6500|6509|6511|6515|7417|9114|10539|53826	ADCY5|AP2M1|PRKAR1B|SKP1|SLC1A4|SLC1A6|SLC2A3|VDAC2|ATP6V0D1|GLRX3|FXYD6	-1.2
GO Biological Processes	GO:0007212	dopamine receptor signaling pathway	19_GO:0023052 signaling	-3.5	23	7.9	30198	31	128	3	2.3	1.3	111|1816|2774	ADCY5|DRD5|GNAL	-1.2
Reactome Gene Sets	R-HSA-9659379	Sensory processing of sound		-3.5	12	6.5	30198	76	128	4	3.1	1.5	6844|6855|8927|80331	VAMP2|SYP|BSN|DNAJC5	-1.2
GO Biological Processes	GO:1905145	cellular response to acetylcholine	19_GO:0050896 response to stimulus	-3.5	22	7.8	30198	32	128	3	2.3	1.3	1141|4062|11255	CHRNB2|LY6H|HRH3	-1.1
GO Biological Processes	GO:0007169	transmembrane receptor protein tyrosine kinase signaling pathway	19_GO:0023052 signaling	-3.5	4.7	4.8	30198	405	128	8	6.2	2.1	819|2046|2253|4692|9185|55512|152831|220164	CAMLG|EPHA8|FGF8|NDN|REPS2|SMPD3|KLB|DOK6	-1.1
KEGG Pathway	hsa04721	Synaptic vesicle cycle		-3.5	12	6.4	30198	78	128	4	3.1	1.5	1173|6511|6844|9114	AP2M1|SLC1A6|VAMP2|ATP6V0D1	-1.1
Reactome Gene Sets	R-HSA-9006925	Intracellular signaling by second messengers		-3.4	5.3	5	30198	309	128	7	5.5	2	111|2253|5575|5728|8396|23466|152831	ADCY5|FGF8|PRKAR1B|PTEN|PIP4K2B|CBX6|KLB	-1.1
Reactome Gene Sets	R-HSA-199991	Membrane Trafficking		-3.4	3.7	4.5	30198	634	128	10	7.8	2.4	1173|3797|3831|5874|6844|9185|9363|9892|10121|11154	AP2M1|KIF3C|KLC1|RAB27B|VAMP2|REPS2|RAB33A|SNAP91|ACTR1A|AP4S1	-1.1
GO Biological Processes	GO:0072384	organelle transport along microtubule	19_GO:0051179 localization	-3.4	12	6.2	30198	82	128	4	3.1	1.5	3797|5590|7345|84871	KIF3C|PRKCZ|UCHL1|AGBL4	-1.1
KEGG Pathway	hsa04723	Retrograde endocannabinoid signaling		-3.4	8	5.5	30198	148	128	5	3.9	1.7	111|2556|2562|4706|4724	ADCY5|GABRA3|GABRB3|NDUFAB1|NDUFS4	-1.1
GO Biological Processes	GO:0098660	inorganic ion transmembrane transport	19_GO:0051179 localization	-3.4	3.7	4.5	30198	644	128	10	7.8	2.4	2556|2562|3358|3761|3777|8911|8912|9114|30818|55800	GABRA3|GABRB3|HTR2C|KCNJ4|KCNK3|CACNA1I|CACNA1H|ATP6V0D1|KCNIP3|SCN3B	-1.1
GO Biological Processes	GO:1905144	response to acetylcholine	19_GO:0050896 response to stimulus	-3.4	20	7.4	30198	35	128	3	2.3	1.3	1141|4062|11255	CHRNB2|LY6H|HRH3	-1.1
Reactome Gene Sets	R-HSA-1280218	Adaptive Immune System		-3.4	3.4	4.4	30198	769	128	11	8.6	2.5	1173|3797|3831|5532|5728|5909|6500|10121|64219|79176|196500	AP2M1|KIF3C|KLC1|PPP3CB|PTEN|RAP1GAP|SKP1|ACTR1A|PJA1|FBXL15|PIANP	-1.1
GO Biological Processes	GO:0045921	positive regulation of exocytosis	19_GO:0051179 localization	-3.3	11	6.1	30198	85	128	4	3.1	1.5	5874|8911|8912|55512	RAB27B|CACNA1I|CACNA1H|SMPD3	-1
KEGG Pathway	hsa00512	Mucin type O-glycan biosynthesis		-3.3	20	7.3	30198	36	128	3	2.3	1.3	50614|168391|442117	GALNT9|GALNTL5|GALNTL6	-1
GO Biological Processes	GO:0048854	brain morphogenesis	19_GO:0032502 developmental process	-3.3	20	7.3	30198	36	128	3	2.3	1.3	2253|5728|6585	FGF8|PTEN|SLIT1	-1
GO Biological Processes	GO:0090407	organophosphate biosynthetic process	19_GO:0008152 metabolic process	-3.3	3.9	4.5	30198	538	128	9	7	2.3	111|3422|4706|4724|5728|8396|11332|23057|53354	ADCY5|IDI1|NDUFAB1|NDUFS4|PTEN|PIP4K2B|ACOT7|NMNAT2|PANK1	-1
GO Biological Processes	GO:0046627	negative regulation of insulin receptor signaling pathway	19_GO:0023052 signaling	-3.3	19	7.2	30198	37	128	3	2.3	1.3	5590|8396|493829	PRKCZ|PIP4K2B|TRIM72	-1
GO Biological Processes	GO:0050804	modulation of chemical synaptic transmission	19_GO:0023052 signaling	-3.3	4.3	4.6	30198	435	128	8	6.2	2.1	1141|1816|5532|5575|5590|5728|6844|6855	CHRNB2|DRD5|PPP3CB|PRKAR1B|PRKCZ|PTEN|VAMP2|SYP	-0.99
GO Biological Processes	GO:0099177	regulation of trans-synaptic signaling	19_GO:0023052 signaling	-3.3	4.3	4.6	30198	436	128	8	6.2	2.1	1141|1816|5532|5575|5590|5728|6844|6855	CHRNB2|DRD5|PPP3CB|PRKAR1B|PRKCZ|PTEN|VAMP2|SYP	-0.99
Reactome Gene Sets	R-HSA-418555	G alpha (s) signalling events		-3.2	7.5	5.3	30198	157	128	5	3.9	1.7	111|1816|2869|5575|59350	ADCY5|DRD5|GRK5|PRKAR1B|RXFP1	-0.99
GO Biological Processes	GO:0043603	cellular amide metabolic process	19_GO:0008152 metabolic process	-3.2	3.3	4.2	30198	792	128	11	8.6	2.5	1933|6144|6206|6235|11332|51046|51386|54332|55512|64781|84311	EEF1B2|RPL21|RPS12|RPS29|ACOT7|ST8SIA3|EIF3L|GDAP1|SMPD3|CERK|MRPL45	-0.99
Reactome Gene Sets	R-HSA-373076	Class A/1 (Rhodopsin-like receptors)		-3.2	4.9	4.7	30198	335	128	7	5.5	2	1816|3358|6752|8111|10803|11255|59350	DRD5|HTR2C|SSTR2|GPR68|CCR9|HRH3|RXFP1	-0.98
Reactome Gene Sets	R-HSA-5653656	Vesicle-mediated transport		-3.2	3.5	4.3	30198	673	128	10	7.8	2.4	1173|3797|3831|5874|6844|9185|9363|9892|10121|11154	AP2M1|KIF3C|KLC1|RAB27B|VAMP2|REPS2|RAB33A|SNAP91|ACTR1A|AP4S1	-0.98
GO Biological Processes	GO:1900077	negative regulation of cellular response to insulin stimulus	19_GO:0048519 negative regulation of biological process	-3.2	18	7	30198	39	128	3	2.3	1.3	5590|8396|493829	PRKCZ|PIP4K2B|TRIM72	-0.98
GO Biological Processes	GO:0048675	axon extension	19_GO:0040007 growth	-3.2	18	7	30198	39	128	3	2.3	1.3	4692|5532|6585	NDN|PPP3CB|SLIT1	-0.98
GO Biological Processes	GO:0098926	postsynaptic signal transduction	19_GO:0023052 signaling	-3.2	18	7	30198	39	128	3	2.3	1.3	1141|4062|11255	CHRNB2|LY6H|HRH3	-0.98
KEGG Pathway	hsa05032	Morphine addiction		-3.2	10	5.8	30198	91	128	4	3.1	1.5	111|2556|2562|2869	ADCY5|GABRA3|GABRB3|GRK5	-0.98
Reactome Gene Sets	R-HSA-111885	Opioid Signalling		-3.2	10	5.8	30198	92	128	4	3.1	1.5	111|2774|5532|5575	ADCY5|GNAL|PPP3CB|PRKAR1B	-0.96
KEGG Pathway	hsa05033	Nicotine addiction		-3.2	18	6.9	30198	40	128	3	2.3	1.3	1141|2556|2562	CHRNB2|GABRA3|GABRB3	-0.96
GO Biological Processes	GO:0072657	protein localization to membrane	19_GO:0051179 localization	-3.2	4.2	4.5	30198	447	128	8	6.2	2.1	403|819|1741|5590|6844|30818|55800|56993	ARL3|CAMLG|DLG3|PRKCZ|VAMP2|KCNIP3|SCN3B|TOMM22	-0.96
Reactome Gene Sets	R-HSA-156842	Eukaryotic Translation Elongation		-3.2	10	5.8	30198	93	128	4	3.1	1.5	1933|6144|6206|6235	EEF1B2|RPL21|RPS12|RPS29	-0.96
GO Biological Processes	GO:0048588	developmental cell growth	19_GO:0040007 growth	-3.2	10	5.8	30198	93	128	4	3.1	1.5	4692|5532|5590|6585	NDN|PPP3CB|PRKCZ|SLIT1	-0.96
GO Biological Processes	GO:0016049	cell growth	19_GO:0040007 growth	-3.1	9.9	5.7	30198	95	128	4	3.1	1.5	4692|5532|5590|6585	NDN|PPP3CB|PRKCZ|SLIT1	-0.93
Reactome Gene Sets	R-HSA-375280	Amine ligand-binding receptors		-3.1	17	6.7	30198	42	128	3	2.3	1.3	1816|3358|11255	DRD5|HTR2C|HRH3	-0.92
GO Biological Processes	GO:0043269	regulation of ion transport	19_GO:0051179 localization	-3.1	3.4	4.2	30198	696	128	10	7.8	2.4	1141|3761|5532|6844|8911|8912|11255|30818|53826|55800	CHRNB2|KCNJ4|PPP3CB|VAMP2|CACNA1I|CACNA1H|HRH3|KCNIP3|FXYD6|SCN3B	-0.91
GO Biological Processes	GO:0009150	purine ribonucleotide metabolic process	19_GO:0008152 metabolic process	-3.1	4.7	4.5	30198	353	128	7	5.5	2	111|2026|4706|4724|5223|11332|53354	ADCY5|ENO2|NDUFAB1|NDUFS4|PGAM1|ACOT7|PANK1	-0.91
GO Biological Processes	GO:0009117	nucleotide metabolic process	19_GO:0008152 metabolic process	-3.1	4.1	4.4	30198	460	128	8	6.2	2.1	111|2026|4706|4724|5223|11332|23057|53354	ADCY5|ENO2|NDUFAB1|NDUFS4|PGAM1|ACOT7|NMNAT2|PANK1	-0.91
GO Biological Processes	GO:0098815	modulation of excitatory postsynaptic potential	19_GO:0023052 signaling	-3.1	16	6.6	30198	43	128	3	2.3	1.3	5575|5590|5728	PRKAR1B|PRKCZ|PTEN	-0.91
Reactome Gene Sets	R-HSA-991365	Activation of GABAB receptors		-3.1	16	6.6	30198	43	128	3	2.3	1.3	111|2774|3761	ADCY5|GNAL|KCNJ4	-0.91
Reactome Gene Sets	R-HSA-977444	GABA B receptor activation		-3.1	16	6.6	30198	43	128	3	2.3	1.3	111|2774|3761	ADCY5|GNAL|KCNJ4	-0.91
KEGG Pathway	hsa04925	Aldosterone synthesis and secretion		-3.1	9.6	5.6	30198	98	128	4	3.1	1.5	111|3777|8911|8912	ADCY5|KCNK3|CACNA1I|CACNA1H	-0.91
GO Biological Processes	GO:0071417	cellular response to organonitrogen compound	19_GO:0050896 response to stimulus	-3.1	3.7	4.2	30198	580	128	9	7	2.3	111|1816|2562|2774|3358|5590|6844|11255|55512	ADCY5|DRD5|GABRB3|GNAL|HTR2C|PRKCZ|VAMP2|HRH3|SMPD3	-0.9
GO Biological Processes	GO:0006753	nucleoside phosphate metabolic process	19_GO:0008152 metabolic process	-3.1	4	4.3	30198	468	128	8	6.2	2.1	111|2026|4706|4724|5223|11332|23057|53354	ADCY5|ENO2|NDUFAB1|NDUFS4|PGAM1|ACOT7|NMNAT2|PANK1	-0.88
GO Biological Processes	GO:1901137	carbohydrate derivative biosynthetic process	19_GO:0008152 metabolic process	-3	3.6	4.2	30198	585	128	9	7	2.3	111|4706|4724|9956|11332|50614|51046|53354|442117	ADCY5|NDUFAB1|NDUFS4|HS3ST2|ACOT7|GALNT9|ST8SIA3|PANK1|GALNTL6	-0.88
GO Biological Processes	GO:0007416	synapse assembly	19_GO:0032502 developmental process	-3	9.3	5.5	30198	101	128	4	3.1	1.5	2562|5728|8927|347731	GABRB3|PTEN|BSN|LRRTM3	-0.88
Reactome Gene Sets	R-HSA-72689	Formation of a pool of free 40S subunits		-3	9.3	5.5	30198	101	128	4	3.1	1.5	6144|6206|6235|51386	RPL21|RPS12|RPS29|EIF3L	-0.88
GO Biological Processes	GO:0009165	nucleotide biosynthetic process	19_GO:0008152 metabolic process	-3	5.4	4.6	30198	264	128	6	4.7	1.9	111|4706|4724|11332|23057|53354	ADCY5|NDUFAB1|NDUFS4|ACOT7|NMNAT2|PANK1	-0.87
GO Biological Processes	GO:0007611	learning or memory	19_GO:0032501 multicellular organismal process	-3	5.3	4.6	30198	265	128	6	4.7	1.9	1141|1816|5532|5575|5590|5728	CHRNB2|DRD5|PPP3CB|PRKAR1B|PRKCZ|PTEN	-0.87
GO Biological Processes	GO:1901293	nucleoside phosphate biosynthetic process	19_GO:0008152 metabolic process	-3	5.3	4.6	30198	266	128	6	4.7	1.9	111|4706|4724|11332|23057|53354	ADCY5|NDUFAB1|NDUFS4|ACOT7|NMNAT2|PANK1	-0.86
GO Biological Processes	GO:0006163	purine nucleotide metabolic process	19_GO:0008152 metabolic process	-3	4.5	4.4	30198	366	128	7	5.5	2	111|2026|4706|4724|5223|11332|53354	ADCY5|ENO2|NDUFAB1|NDUFS4|PGAM1|ACOT7|PANK1	-0.86
KEGG Pathway	hsa05022	Pathways of neurodegeneration - multiple diseases		-3	4	4.3	30198	476	128	8	6.2	2.1	3831|4706|4724|5532|7345|7417|10023|10121	KLC1|NDUFAB1|NDUFS4|PPP3CB|UCHL1|VDAC2|FRAT1|ACTR1A	-0.86
KEGG Pathway	hsa00514	Other types of O-glycan biosynthesis		-3	15	6.3	30198	47	128	3	2.3	1.3	50614|168391|442117	GALNT9|GALNTL5|GALNTL6	-0.84
GO Biological Processes	GO:0009259	ribonucleotide metabolic process	19_GO:0008152 metabolic process	-3	4.4	4.4	30198	372	128	7	5.5	2	111|2026|4706|4724|5223|11332|53354	ADCY5|ENO2|NDUFAB1|NDUFS4|PGAM1|ACOT7|PANK1	-0.83
GO Biological Processes	GO:0034762	regulation of transmembrane transport	19_GO:0051179 localization	-3	3.5	4.1	30198	602	128	9	7	2.3	3761|5532|6844|8911|8912|25999|30818|53826|55800	KCNJ4|PPP3CB|VAMP2|CACNA1I|CACNA1H|CLIP3|KCNIP3|FXYD6|SCN3B	-0.83
Reactome Gene Sets	R-HSA-8856825	Cargo recognition for clathrin-mediated endocytosis		-3	8.9	5.3	30198	106	128	4	3.1	1.5	1173|6844|9185|9892	AP2M1|VAMP2|REPS2|SNAP91	-0.83
GO Biological Processes	GO:0051656	establishment of organelle localization	19_GO:0051179 localization	-3	4.4	4.3	30198	374	128	7	5.5	2	3797|5590|5874|6585|7345|9892|84871	KIF3C|PRKCZ|RAB27B|SLIT1|UCHL1|SNAP91|AGBL4	-0.83
GO Biological Processes	GO:0043410	positive regulation of MAPK cascade	19_GO:0023052 signaling	-2.9	3.8	4.1	30198	492	128	8	6.2	2.1	2046|2253|3358|5590|5728|146433|152831|220164	EPHA8|FGF8|HTR2C|PRKCZ|PTEN|IL34|KLB|DOK6	-0.79
GO Biological Processes	GO:0019693	ribose phosphate metabolic process	19_GO:0008152 metabolic process	-2.9	4.3	4.3	30198	382	128	7	5.5	2	111|2026|4706|4724|5223|11332|53354	ADCY5|ENO2|NDUFAB1|NDUFS4|PGAM1|ACOT7|PANK1	-0.79
GO Biological Processes	GO:0042326	negative regulation of phosphorylation	19_GO:0048519 negative regulation of biological process	-2.9	4.3	4.3	30198	382	128	7	5.5	2	1032|5575|5590|5728|7345|8396|50855	CDKN2D|PRKAR1B|PRKCZ|PTEN|UCHL1|PIP4K2B|PARD6A	-0.79
GO Biological Processes	GO:0061178	regulation of insulin secretion involved in cellular response to glucose stimulus	19_GO:0023052 signaling	-2.9	14	6.1	30198	50	128	3	2.3	1.3	111|5532|8111	ADCY5|PPP3CB|GPR68	-0.79
GO Biological Processes	GO:0051223	regulation of protein transport	19_GO:0051179 localization	-2.9	3.8	4.1	30198	495	128	8	6.2	2.1	111|5532|5590|6721|6844|8111|10023|50855	ADCY5|PPP3CB|PRKCZ|SREBF2|VAMP2|GPR68|FRAT1|PARD6A	-0.79
Reactome Gene Sets	R-HSA-556833	Metabolism of lipids		-2.9	3.2	3.9	30198	743	128	10	7.8	2.4	1571|3422|4706|5728|6721|8396|11332|55512|64781|150379	CYP2E1|IDI1|NDUFAB1|PTEN|SREBF2|PIP4K2B|ACOT7|SMPD3|CERK|PNPLA5	-0.78
KEGG Pathway	hsa05010	Alzheimer disease		-2.9	4.3	4.2	30198	384	128	7	5.5	2	3831|4706|4724|5532|7417|10023|10313	KLC1|NDUFAB1|NDUFS4|PPP3CB|VDAC2|FRAT1|RTN3	-0.78
Reactome Gene Sets	R-HSA-156827	L13a-mediated translational silencing of Ceruloplasmin expression		-2.9	8.5	5.2	30198	111	128	4	3.1	1.5	6144|6206|6235|51386	RPL21|RPS12|RPS29|EIF3L	-0.78
Reactome Gene Sets	R-HSA-112310	Neurotransmitter release cycle		-2.9	14	6	30198	51	128	3	2.3	1.3	6511|6844|80331	SLC1A6|VAMP2|DNAJC5	-0.78
Reactome Gene Sets	R-HSA-72695	Formation of the ternary complex, and subsequently, the 43S complex		-2.9	14	6	30198	51	128	3	2.3	1.3	6206|6235|51386	RPS12|RPS29|EIF3L	-0.78
Reactome Gene Sets	R-HSA-72706	GTP hydrolysis and joining of the 60S ribosomal subunit		-2.9	8.4	5.1	30198	112	128	4	3.1	1.5	6144|6206|6235|51386	RPL21|RPS12|RPS29|EIF3L	-0.78
GO Biological Processes	GO:0072521	purine-containing compound metabolic process	19_GO:0008152 metabolic process	-2.9	4.3	4.2	30198	387	128	7	5.5	2	111|2026|4706|4724|5223|11332|53354	ADCY5|ENO2|NDUFAB1|NDUFS4|PGAM1|ACOT7|PANK1	-0.78
GO Biological Processes	GO:0034645	cellular macromolecule biosynthetic process	19_GO:0008152 metabolic process	-2.9	3.1	3.9	30198	749	128	10	7.8	2.4	1933|6144|6206|6235|25999|50614|51046|51386|84311|442117	EEF1B2|RPL21|RPS12|RPS29|CLIP3|GALNT9|ST8SIA3|EIF3L|MRPL45|GALNTL6	-0.78
Reactome Gene Sets	R-HSA-199418	Negative regulation of the PI3K/AKT network		-2.9	8.4	5.1	30198	113	128	4	3.1	1.5	2253|5728|8396|152831	FGF8|PTEN|PIP4K2B|KLB	-0.77
GO Biological Processes	GO:0034765	regulation of ion transmembrane transport	19_GO:0051179 localization	-2.8	3.7	4.1	30198	504	128	8	6.2	2.1	3761|5532|6844|8911|8912|30818|53826|55800	KCNJ4|PPP3CB|VAMP2|CACNA1I|CACNA1H|KCNIP3|FXYD6|SCN3B	-0.77
GO Biological Processes	GO:0071407	cellular response to organic cyclic compound	19_GO:0050896 response to stimulus	-2.8	3.7	4	30198	505	128	8	6.2	2.1	111|1816|2562|2774|3358|6752|11255|54332	ADCY5|DRD5|GABRB3|GNAL|HTR2C|SSTR2|HRH3|GDAP1	-0.76
GO Biological Processes	GO:0009152	purine ribonucleotide biosynthetic process	19_GO:0008152 metabolic process	-2.8	6.1	4.6	30198	194	128	5	3.9	1.7	111|4706|4724|11332|53354	ADCY5|NDUFAB1|NDUFS4|ACOT7|PANK1	-0.76
GO Biological Processes	GO:0051222	positive regulation of protein transport	19_GO:0051179 localization	-2.8	4.8	4.3	30198	293	128	6	4.7	1.9	5532|5590|6721|6844|8111|50855	PPP3CB|PRKCZ|SREBF2|VAMP2|GPR68|PARD6A	-0.72
GO Biological Processes	GO:0060560	developmental growth involved in morphogenesis	19_GO:0040007 growth	-2.8	8	5	30198	118	128	4	3.1	1.5	4692|5532|5590|6585	NDN|PPP3CB|PRKCZ|SLIT1	-0.72
Reactome Gene Sets	R-HSA-72613	Eukaryotic Translation Initiation		-2.8	7.9	4.9	30198	119	128	4	3.1	1.5	6144|6206|6235|51386	RPL21|RPS12|RPS29|EIF3L	-0.72
Reactome Gene Sets	R-HSA-72737	Cap-dependent Translation Initiation		-2.8	7.9	4.9	30198	119	128	4	3.1	1.5	6144|6206|6235|51386	RPL21|RPS12|RPS29|EIF3L	-0.72
Reactome Gene Sets	R-HSA-373760	L1CAM interactions		-2.8	7.9	4.9	30198	119	128	4	3.1	1.5	1173|1741|27255|55800	AP2M1|DLG3|CNTN6|SCN3B	-0.72
GO Biological Processes	GO:0035637	multicellular organismal signaling	19_GO:0023052 signaling	-2.8	7.9	4.9	30198	119	128	4	3.1	1.5	1816|8911|8912|55800	DRD5|CACNA1I|CACNA1H|SCN3B	-0.72
GO Biological Processes	GO:0070201	regulation of establishment of protein localization	19_GO:0051179 localization	-2.8	3.6	3.9	30198	520	128	8	6.2	2.1	111|5532|5590|6721|6844|8111|10023|50855	ADCY5|PPP3CB|PRKCZ|SREBF2|VAMP2|GPR68|FRAT1|PARD6A	-0.71
GO Biological Processes	GO:0006164	purine nucleotide biosynthetic process	19_GO:0008152 metabolic process	-2.8	5.8	4.5	30198	202	128	5	3.9	1.7	111|4706|4724|11332|53354	ADCY5|NDUFAB1|NDUFS4|ACOT7|PANK1	-0.71
GO Biological Processes	GO:0051668	localization within membrane	19_GO:0051179 localization	-2.8	3.6	3.9	30198	521	128	8	6.2	2.1	403|819|1741|5590|6844|30818|55800|56993	ARL3|CAMLG|DLG3|PRKCZ|VAMP2|KCNIP3|SCN3B|TOMM22	-0.71
GO Biological Processes	GO:0019226	transmission of nerve impulse	19_GO:0023052 signaling	-2.8	13	5.7	30198	56	128	3	2.3	1.3	1816|8911|8912	DRD5|CACNA1I|CACNA1H	-0.71
Reactome Gene Sets	R-HSA-112040	G-protein mediated events		-2.8	13	5.7	30198	56	128	3	2.3	1.3	111|2774|5575	ADCY5|GNAL|PRKAR1B	-0.71
GO Biological Processes	GO:0098655	cation transmembrane transport	19_GO:0051179 localization	-2.8	3.3	3.8	30198	645	128	9	7	2.3	3358|3761|3777|6509|8911|8912|9114|30818|55800	HTR2C|KCNJ4|KCNK3|SLC1A4|CACNA1I|CACNA1H|ATP6V0D1|KCNIP3|SCN3B	-0.71
KEGG Pathway	hsa05415	Diabetic cardiomyopathy		-2.8	5.8	4.5	30198	203	128	5	3.9	1.7	4706|4724|5590|5728|7417	NDUFAB1|NDUFS4|PRKCZ|PTEN|VDAC2	-0.71
GO Biological Processes	GO:0002181	cytoplasmic translation	19_GO:0008152 metabolic process	-2.7	7.7	4.9	30198	122	128	4	3.1	1.5	6144|6206|6235|51386	RPL21|RPS12|RPS29|EIF3L	-0.7
GO Biological Processes	GO:0071901	negative regulation of protein serine/threonine kinase activity	19_GO:0048519 negative regulation of biological process	-2.7	7.7	4.9	30198	122	128	4	3.1	1.5	1032|5575|5728|7345	CDKN2D|PRKAR1B|PTEN|UCHL1	-0.7
Reactome Gene Sets	R-HSA-2132295	MHC class II antigen presentation		-2.7	7.7	4.8	30198	123	128	4	3.1	1.5	1173|3797|3831|10121	AP2M1|KIF3C|KLC1|ACTR1A	-0.69
Reactome Gene Sets	R-HSA-917937	Iron uptake and transport		-2.7	12	5.6	30198	58	128	3	2.3	1.3	6500|9114|10539	SKP1|ATP6V0D1|GLRX3	-0.69
Reactome Gene Sets	R-HSA-72702	Ribosomal scanning and start codon recognition		-2.7	12	5.6	30198	58	128	3	2.3	1.3	6206|6235|51386	RPS12|RPS29|EIF3L	-0.69
Reactome Gene Sets	R-HSA-72649	Translation initiation complex formation		-2.7	12	5.6	30198	58	128	3	2.3	1.3	6206|6235|51386	RPS12|RPS29|EIF3L	-0.69
GO Biological Processes	GO:0007017	microtubule-based process	19_GO:0009987 cellular process	-2.7	3	3.7	30198	786	128	10	7.8	2.4	403|3797|3831|5590|5874|7345|8911|25999|50855|84871	ARL3|KIF3C|KLC1|PRKCZ|RAB27B|UCHL1|CACNA1I|CLIP3|PARD6A|AGBL4	-0.69
GO Biological Processes	GO:0009260	ribonucleotide biosynthetic process	19_GO:0008152 metabolic process	-2.7	5.7	4.4	30198	208	128	5	3.9	1.7	111|4706|4724|11332|53354	ADCY5|NDUFAB1|NDUFS4|ACOT7|PANK1	-0.69
KEGG Pathway	hsa05016	Huntington disease		-2.7	4.6	4.2	30198	306	128	6	4.7	1.9	1173|3831|4706|4724|7417|10121	AP2M1|KLC1|NDUFAB1|NDUFS4|VDAC2|ACTR1A	-0.68
Reactome Gene Sets	R-HSA-72662	Activation of the mRNA upon binding of the cap-binding complex and eIFs, and subsequent binding to 43S		-2.7	12	5.5	30198	59	128	3	2.3	1.3	6206|6235|51386	RPS12|RPS29|EIF3L	-0.68
KEGG Pathway	hsa04015	Rap1 signaling pathway		-2.7	5.6	4.4	30198	210	128	5	3.9	1.7	111|2253|5590|5909|50855	ADCY5|FGF8|PRKCZ|RAP1GAP|PARD6A	-0.67
GO Biological Processes	GO:0055086	nucleobase-containing small molecule metabolic process	19_GO:0008152 metabolic process	-2.7	3.5	3.8	30198	536	128	8	6.2	2.1	111|2026|4706|4724|5223|11332|23057|53354	ADCY5|ENO2|NDUFAB1|NDUFS4|PGAM1|ACOT7|NMNAT2|PANK1	-0.67
GO Biological Processes	GO:1904951	positive regulation of establishment of protein localization	19_GO:0051179 localization	-2.7	4.6	4.1	30198	309	128	6	4.7	1.9	5532|5590|6721|6844|8111|50855	PPP3CB|PRKCZ|SREBF2|VAMP2|GPR68|PARD6A	-0.67
GO Biological Processes	GO:0001505	regulation of neurotransmitter levels	19_GO:0065007 biological regulation	-2.7	5.6	4.4	30198	211	128	5	3.9	1.7	6511|6844|6855|11255|80331	SLC1A6|VAMP2|SYP|HRH3|DNAJC5	-0.67
GO Biological Processes	GO:0098930	axonal transport	19_GO:0051179 localization	-2.7	12	5.5	30198	60	128	3	2.3	1.3	5874|7345|84871	RAB27B|UCHL1|AGBL4	-0.67
GO Biological Processes	GO:0060291	long-term synaptic potentiation	19_GO:0023052 signaling	-2.7	12	5.5	30198	60	128	3	2.3	1.3	5590|5728|6844	PRKCZ|PTEN|VAMP2	-0.67
GO Biological Processes	GO:0072522	purine-containing compound biosynthetic process	19_GO:0008152 metabolic process	-2.7	5.6	4.4	30198	212	128	5	3.9	1.7	111|4706|4724|11332|53354	ADCY5|NDUFAB1|NDUFS4|ACOT7|PANK1	-0.67
GO Biological Processes	GO:0046390	ribose phosphate biosynthetic process	19_GO:0008152 metabolic process	-2.6	5.5	4.3	30198	215	128	5	3.9	1.7	111|4706|4724|11332|53354	ADCY5|NDUFAB1|NDUFS4|ACOT7|PANK1	-0.65
GO Biological Processes	GO:0006836	neurotransmitter transport	19_GO:0051179 localization	-2.6	7.2	4.6	30198	131	128	4	3.1	1.5	6511|6844|11255|80331	SLC1A6|VAMP2|HRH3|DNAJC5	-0.63
Reactome Gene Sets	R-HSA-418594	G alpha (i) signalling events		-2.6	4.5	4	30198	318	128	6	4.7	1.9	111|2774|5532|5575|6752|10803	ADCY5|GNAL|PPP3CB|PRKAR1B|SSTR2|CCR9	-0.63
Reactome Gene Sets	R-HSA-376176	Signaling by ROBO receptors		-2.6	5.4	4.3	30198	218	128	5	3.9	1.7	5532|6144|6206|6235|6585	PPP3CB|RPL21|RPS12|RPS29|SLIT1	-0.63
GO Biological Processes	GO:0051965	positive regulation of synapse assembly	19_GO:0032502 developmental process	-2.6	11	5.3	30198	63	128	3	2.3	1.3	26050|139065|347731	SLITRK5|SLITRK4|LRRTM3	-0.63
Reactome Gene Sets	R-HSA-913709	O-linked glycosylation of mucins		-2.6	11	5.3	30198	63	128	3	2.3	1.3	50614|168391|442117	GALNT9|GALNTL5|GALNTL6	-0.63
Reactome Gene Sets	R-HSA-9660821	ADORA2B mediated anti-inflammatory cytokines production		-2.6	7	4.6	30198	134	128	4	3.1	1.5	111|1816|5575|59350	ADCY5|DRD5|PRKAR1B|RXFP1	-0.61
KEGG Pathway	hsa05208	Chemical carcinogenesis - reactive oxygen species		-2.6	5.3	4.2	30198	223	128	5	3.9	1.7	1571|4706|4724|5728|7417	CYP2E1|NDUFAB1|NDUFS4|PTEN|VDAC2	-0.59
GO Biological Processes	GO:0043408	regulation of MAPK cascade	19_GO:0023052 signaling	-2.6	3.1	3.6	30198	688	128	9	7	2.3	2046|2253|3358|5590|5728|7345|146433|152831|220164	EPHA8|FGF8|HTR2C|PRKCZ|PTEN|UCHL1|IL34|KLB|DOK6	-0.59
GO Biological Processes	GO:0045936	negative regulation of phosphate metabolic process	19_GO:0048519 negative regulation of biological process	-2.6	3.8	3.8	30198	440	128	7	5.5	2	1032|5575|5590|5728|7345|8396|50855	CDKN2D|PRKAR1B|PRKCZ|PTEN|UCHL1|PIP4K2B|PARD6A	-0.58
GO Biological Processes	GO:0010563	negative regulation of phosphorus metabolic process	19_GO:0048519 negative regulation of biological process	-2.6	3.7	3.8	30198	441	128	7	5.5	2	1032|5575|5590|5728|7345|8396|50855	CDKN2D|PRKAR1B|PRKCZ|PTEN|UCHL1|PIP4K2B|PARD6A	-0.58
GO Biological Processes	GO:0007187	G protein-coupled receptor signaling pathway, coupled to cyclic nucleotide second messenger	19_GO:0023052 signaling	-2.5	11	5.1	30198	67	128	3	2.3	1.3	3358|6752|11255	HTR2C|SSTR2|HRH3	-0.57
GO Biological Processes	GO:1990778	protein localization to cell periphery	19_GO:0051179 localization	-2.5	5.2	4.1	30198	228	128	5	3.9	1.7	403|5590|6844|30818|55800	ARL3|PRKCZ|VAMP2|KCNIP3|SCN3B	-0.57
KEGG Pathway	hsa05165	Human papillomavirus infection		-2.5	4.3	3.9	30198	331	128	6	4.7	1.9	1741|5590|5728|9114|50855|55844	DLG3|PRKCZ|PTEN|ATP6V0D1|PARD6A|PPP2R2D	-0.57
Reactome Gene Sets	R-HSA-195721	Signaling by WNT		-2.5	4.3	3.9	30198	332	128	6	4.7	1.9	1173|5532|6500|10023|50855|84870	AP2M1|PPP3CB|SKP1|FRAT1|PARD6A|RSPO3	-0.56
GO Biological Processes	GO:0008610	lipid biosynthetic process	19_GO:0008152 metabolic process	-2.5	3.3	3.6	30198	570	128	8	6.2	2.1	1571|3422|4706|5728|8396|8912|11332|51046	CYP2E1|IDI1|NDUFAB1|PTEN|PIP4K2B|CACNA1H|ACOT7|ST8SIA3	-0.56
GO Biological Processes	GO:0046626	regulation of insulin receptor signaling pathway	19_GO:0023052 signaling	-2.5	10	5.1	30198	68	128	3	2.3	1.3	5590|8396|493829	PRKCZ|PIP4K2B|TRIM72	-0.56
GO Biological Processes	GO:1903829	positive regulation of protein localization	19_GO:0051179 localization	-2.5	3.7	3.7	30198	448	128	7	5.5	2	5532|5590|6721|6844|8111|25999|50855	PPP3CB|PRKCZ|SREBF2|VAMP2|GPR68|CLIP3|PARD6A	-0.56
Reactome Gene Sets	R-HSA-73887	Death Receptor Signalling		-2.5	6.7	4.4	30198	141	128	4	3.1	1.5	25999|55512|57449|84894	CLIP3|SMPD3|PLEKHG5|LINGO1	-0.55
GO Biological Processes	GO:0007189	adenylate cyclase-activating G protein-coupled receptor signaling pathway	19_GO:0023052 signaling	-2.5	6.7	4.4	30198	141	128	4	3.1	1.5	111|1816|2774|59350	ADCY5|DRD5|GNAL|RXFP1	-0.55
GO Biological Processes	GO:0098656	anion transmembrane transport	19_GO:0051179 localization	-2.5	5.1	4.1	30198	232	128	5	3.9	1.7	2556|2562|6509|6511|7417	GABRA3|GABRB3|SLC1A4|SLC1A6|VDAC2	-0.55
KEGG Pathway	hsa04714	Thermogenesis		-2.5	5.1	4.1	30198	232	128	5	3.9	1.7	111|4706|4724|51412|152831	ADCY5|NDUFAB1|NDUFS4|ACTL6B|KLB	-0.55
GO Biological Processes	GO:0006790	sulfur compound metabolic process	19_GO:0008152 metabolic process	-2.5	4.2	3.9	30198	336	128	6	4.7	1.9	4706|10539|11332|25830|54332|64210	NDUFAB1|GLRX3|ACOT7|SULT4A1|GDAP1|MMS19	-0.55
GO Biological Processes	GO:1900076	regulation of cellular response to insulin stimulus	19_GO:0050896 response to stimulus	-2.5	10	5	30198	69	128	3	2.3	1.3	5590|8396|493829	PRKCZ|PIP4K2B|TRIM72	-0.55
GO Biological Processes	GO:0031644	regulation of nervous system process	19_GO:0032501 multicellular organismal process	-2.5	6.6	4.4	30198	142	128	4	3.1	1.5	3358|5575|5590|5728	HTR2C|PRKAR1B|PRKCZ|PTEN	-0.55
GO Biological Processes	GO:0098662	inorganic cation transmembrane transport	19_GO:0051179 localization	-2.5	3.3	3.6	30198	577	128	8	6.2	2.1	3358|3761|3777|8911|8912|9114|30818|55800	HTR2C|KCNJ4|KCNK3|CACNA1I|CACNA1H|ATP6V0D1|KCNIP3|SCN3B	-0.54
GO Biological Processes	GO:0005975	carbohydrate metabolic process	19_GO:0008152 metabolic process	-2.5	3.6	3.7	30198	454	128	7	5.5	2	2026|3632|5223|5728|6515|51046|152831	ENO2|INPP5A|PGAM1|PTEN|SLC2A3|ST8SIA3|KLB	-0.54
GO Biological Processes	GO:0001933	negative regulation of protein phosphorylation	19_GO:0048519 negative regulation of biological process	-2.5	4.2	3.8	30198	340	128	6	4.7	1.9	1032|5575|5590|5728|7345|50855	CDKN2D|PRKAR1B|PRKCZ|PTEN|UCHL1|PARD6A	-0.54
GO Biological Processes	GO:0033673	negative regulation of kinase activity	19_GO:0048519 negative regulation of biological process	-2.5	5	4	30198	237	128	5	3.9	1.7	1032|5575|5728|7345|8396	CDKN2D|PRKAR1B|PTEN|UCHL1|PIP4K2B	-0.53
GO Biological Processes	GO:0044057	regulation of system process	19_GO:0032501 multicellular organismal process	-2.5	3.2	3.6	30198	583	128	8	6.2	2.1	3358|5575|5590|5728|6752|8912|10539|55800	HTR2C|PRKAR1B|PRKCZ|PTEN|SSTR2|CACNA1H|GLRX3|SCN3B	-0.53
Reactome Gene Sets	R-HSA-8856828	Clathrin-mediated endocytosis		-2.5	6.5	4.3	30198	146	128	4	3.1	1.5	1173|6844|9185|9892	AP2M1|VAMP2|REPS2|SNAP91	-0.52
GO Biological Processes	GO:0050806	positive regulation of synaptic transmission	19_GO:0023052 signaling	-2.4	6.4	4.3	30198	147	128	4	3.1	1.5	5575|5590|5728|6844	PRKAR1B|PRKCZ|PTEN|VAMP2	-0.51
KEGG Pathway	hsa00562	Inositol phosphate metabolism		-2.4	9.7	4.9	30198	73	128	3	2.3	1.3	3632|5728|8396	INPP5A|PTEN|PIP4K2B	-0.5
Reactome Gene Sets	R-HSA-500792	GPCR ligand binding		-2.4	3.5	3.6	30198	467	128	7	5.5	2	1816|3358|6752|8111|10803|11255|59350	DRD5|HTR2C|SSTR2|GPR68|CCR9|HRH3|RXFP1	-0.49
GO Biological Processes	GO:0007193	adenylate cyclase-inhibiting G protein-coupled receptor signaling pathway	19_GO:0023052 signaling	-2.4	9.6	4.8	30198	74	128	3	2.3	1.3	111|6752|11255	ADCY5|SSTR2|HRH3	-0.49
GO Biological Processes	GO:0098739	import across plasma membrane	19_GO:0051179 localization	-2.4	6.2	4.2	30198	152	128	4	3.1	1.5	3761|6509|6511|6515	KCNJ4|SLC1A4|SLC1A6|SLC2A3	-0.47
GO Biological Processes	GO:0046434	organophosphate catabolic process	19_GO:0008152 metabolic process	-2.4	6.1	4.2	30198	154	128	4	3.1	1.5	3632|5728|11332|55512	INPP5A|PTEN|ACOT7|SMPD3	-0.45
KEGG Pathway	hsa04934	Cushing syndrome		-2.4	6.1	4.1	30198	155	128	4	3.1	1.5	111|3777|8911|8912	ADCY5|KCNK3|CACNA1I|CACNA1H	-0.44
GO Biological Processes	GO:0007167	enzyme-linked receptor protein signaling pathway	19_GO:0023052 signaling	-2.4	3.1	3.4	30198	606	128	8	6.2	2.1	819|2046|2253|4692|9185|55512|152831|220164	CAMLG|EPHA8|FGF8|NDN|REPS2|SMPD3|KLB|DOK6	-0.44
Reactome Gene Sets	R-HSA-9711097	Cellular response to starvation		-2.4	6	4.1	30198	156	128	4	3.1	1.5	6144|6206|6235|9114	RPL21|RPS12|RPS29|ATP6V0D1	-0.44
Reactome Gene Sets	R-HSA-74752	Signaling by Insulin receptor		-2.3	9.1	4.7	30198	78	128	3	2.3	1.3	2253|9114|152831	FGF8|ATP6V0D1|KLB	-0.44
Reactome Gene Sets	R-HSA-422356	Regulation of insulin secretion		-2.3	9.1	4.7	30198	78	128	3	2.3	1.3	111|5575|6844	ADCY5|PRKAR1B|VAMP2	-0.44
GO Biological Processes	GO:0007420	brain development	19_GO:0032502 developmental process	-2.3	2.9	3.3	30198	744	128	9	7	2.3	1141|2253|3777|4724|5728|6585|6752|9114|257194	CHRNB2|FGF8|KCNK3|NDUFS4|PTEN|SLIT1|SSTR2|ATP6V0D1|NEGR1	-0.44
KEGG Pathway	hsa04390	Hippo signaling pathway		-2.3	6	4.1	30198	157	128	4	3.1	1.5	1741|5590|50855|55844	DLG3|PRKCZ|PARD6A|PPP2R2D	-0.44
GO Biological Processes	GO:0008202	steroid metabolic process	19_GO:0008152 metabolic process	-2.3	4.6	3.8	30198	254	128	5	3.9	1.7	1571|3422|6721|8912|25830	CYP2E1|IDI1|SREBF2|CACNA1H|SULT4A1	-0.43
GO Biological Processes	GO:0099643	signal release from synapse	19_GO:0023052 signaling	-2.3	9	4.6	30198	79	128	3	2.3	1.3	6844|11255|80331	VAMP2|HRH3|DNAJC5	-0.43
GO Biological Processes	GO:0007269	neurotransmitter secretion	19_GO:0023052 signaling	-2.3	9	4.6	30198	79	128	3	2.3	1.3	6844|11255|80331	VAMP2|HRH3|DNAJC5	-0.43
GO Biological Processes	GO:0023061	signal release	19_GO:0023052 signaling	-2.3	6	4.1	30198	158	128	4	3.1	1.5	6844|11255|55512|80331	VAMP2|HRH3|SMPD3|DNAJC5	-0.43
GO Biological Processes	GO:0030001	metal ion transport	19_GO:0051179 localization	-2.3	3.1	3.4	30198	615	128	8	6.2	2.1	1141|3358|3761|3777|8911|8912|30818|55800	CHRNB2|HTR2C|KCNJ4|KCNK3|CACNA1I|CACNA1H|KCNIP3|SCN3B	-0.42
GO Biological Processes	GO:0006412	translation	19_GO:0008152 metabolic process	-2.3	3.8	3.6	30198	369	128	6	4.7	1.9	1933|6144|6206|6235|51386|84311	EEF1B2|RPL21|RPS12|RPS29|EIF3L|MRPL45	-0.41
GO Biological Processes	GO:0021954	central nervous system neuron development	19_GO:0032502 developmental process	-2.3	8.7	4.5	30198	81	128	3	2.3	1.3	1141|5728|84871	CHRNB2|PTEN|AGBL4	-0.41
Reactome Gene Sets	R-HSA-9609507	Protein localization		-2.3	5.8	4	30198	163	128	4	3.1	1.5	819|6844|54332|56993	CAMLG|VAMP2|GDAP1|TOMM22	-0.39
GO Biological Processes	GO:0040007	growth	19_GO:0040007 growth	-2.3	3.8	3.5	30198	373	128	6	4.7	1.9	4692|5532|5590|5728|6585|55512	NDN|PPP3CB|PRKCZ|PTEN|SLIT1|SMPD3	-0.39
GO Biological Processes	GO:0048589	developmental growth	19_GO:0040007 growth	-2.3	3.8	3.5	30198	373	128	6	4.7	1.9	4692|5532|5590|5728|6585|55512	NDN|PPP3CB|PRKCZ|PTEN|SLIT1|SMPD3	-0.39
GO Biological Processes	GO:0051640	organelle localization	19_GO:0051179 localization	-2.3	3.3	3.4	30198	500	128	7	5.5	2	3797|5590|5874|6585|7345|9892|84871	KIF3C|PRKCZ|RAB27B|SLIT1|UCHL1|SNAP91|AGBL4	-0.37
GO Biological Processes	GO:0032940	secretion by cell	19_GO:0051179 localization	-2.3	3.7	3.5	30198	378	128	6	4.7	1.9	5532|6844|11255|55512|80331|493829	PPP3CB|VAMP2|HRH3|SMPD3|DNAJC5|TRIM72	-0.37
KEGG Pathway	hsa04310	Wnt signaling pathway		-2.2	5.7	3.9	30198	167	128	4	3.1	1.5	5532|6500|10023|84870	PPP3CB|SKP1|FRAT1|RSPO3	-0.37
Reactome Gene Sets	R-HSA-1257604	PIP3 activates AKT signaling		-2.2	4.4	3.7	30198	267	128	5	3.9	1.7	2253|5728|8396|23466|152831	FGF8|PTEN|PIP4K2B|CBX6|KLB	-0.36
Reactome Gene Sets	R-HSA-983231	Factors involved in megakaryocyte development and platelet production		-2.2	5.6	3.9	30198	168	128	4	3.1	1.5	3797|3831|5575|91768	KIF3C|KLC1|PRKAR1B|CABLES1	-0.36
GO Biological Processes	GO:0015698	inorganic anion transport	19_GO:0051179 localization	-2.2	5.6	3.9	30198	169	128	4	3.1	1.5	2556|2562|6509|7417	GABRA3|GABRB3|SLC1A4|VDAC2	-0.36
KEGG Pathway	hsa04530	Tight junction		-2.2	5.6	3.9	30198	169	128	4	3.1	1.5	1741|5590|50855|55844	DLG3|PRKCZ|PARD6A|PPP2R2D	-0.36
Reactome Gene Sets	R-HSA-9664433	Leishmania parasite growth and survival		-2.2	5.6	3.9	30198	169	128	4	3.1	1.5	111|1816|5575|59350	ADCY5|DRD5|PRKAR1B|RXFP1	-0.36
Reactome Gene Sets	R-HSA-9662851	Anti-inflammatory response favouring Leishmania parasite infection		-2.2	5.6	3.9	30198	169	128	4	3.1	1.5	111|1816|5575|59350	ADCY5|DRD5|PRKAR1B|RXFP1	-0.36
GO Biological Processes	GO:0043549	regulation of kinase activity	19_GO:0008152 metabolic process	-2.2	2.7	3.2	30198	778	128	9	7	2.3	1032|1741|2046|5575|5590|5728|7345|8396|146433	CDKN2D|DLG3|EPHA8|PRKAR1B|PRKCZ|PTEN|UCHL1|PIP4K2B|IL34	-0.35
GO Biological Processes	GO:0051348	negative regulation of transferase activity	19_GO:0065007 biological regulation	-2.2	4.4	3.6	30198	271	128	5	3.9	1.7	1032|5575|5728|7345|8396	CDKN2D|PRKAR1B|PTEN|UCHL1|PIP4K2B	-0.35
Reactome Gene Sets	R-HSA-9010553	Regulation of expression of SLITs and ROBOs		-2.2	5.5	3.9	30198	171	128	4	3.1	1.5	6144|6206|6235|6585	RPL21|RPS12|RPS29|SLIT1	-0.35
GO Biological Processes	GO:0043604	amide biosynthetic process	19_GO:0008152 metabolic process	-2.2	3.2	3.3	30198	511	128	7	5.5	2	1933|6144|6206|6235|51046|51386|84311	EEF1B2|RPL21|RPS12|RPS29|ST8SIA3|EIF3L|MRPL45	-0.34
KEGG Pathway	hsa05020	Prion disease		-2.2	4.3	3.6	30198	273	128	5	3.9	1.7	3831|4706|4724|5532|7417	KLC1|NDUFAB1|NDUFS4|PPP3CB|VDAC2	-0.34
Reactome Gene Sets	R-HSA-2262752	Cellular responses to stress		-2.2	2.7	3.2	30198	784	128	9	7	2.3	1032|6144|6206|6235|6500|9114|10121|23466|116138	CDKN2D|RPL21|RPS12|RPS29|SKP1|ATP6V0D1|ACTR1A|CBX6|KLHDC3	-0.34
GO Biological Processes	GO:0034654	nucleobase-containing compound biosynthetic process	19_GO:0008152 metabolic process	-2.2	2.7	3.1	30198	787	128	9	7	2.3	111|1032|4706|4724|11332|23057|53354|55512|64210	ADCY5|CDKN2D|NDUFAB1|NDUFS4|ACOT7|NMNAT2|PANK1|SMPD3|MMS19	-0.34
Reactome Gene Sets	R-HSA-192823	Viral mRNA Translation		-2.2	8	4.3	30198	89	128	3	2.3	1.3	6144|6206|6235	RPL21|RPS12|RPS29	-0.34
KEGG Pathway	hsa04727	GABAergic synapse		-2.2	8	4.3	30198	89	128	3	2.3	1.3	111|2556|2562	ADCY5|GABRA3|GABRB3	-0.34
Reactome Gene Sets	R-HSA-156902	Peptide chain elongation		-2.2	8	4.3	30198	89	128	3	2.3	1.3	6144|6206|6235	RPL21|RPS12|RPS29	-0.34
GO Biological Processes	GO:0060322	head development	19_GO:0032502 developmental process	-2.2	2.7	3.1	30198	789	128	9	7	2.3	1141|2253|3777|4724|5728|6585|6752|9114|257194	CHRNB2|FGF8|KCNK3|NDUFS4|PTEN|SLIT1|SSTR2|ATP6V0D1|NEGR1	-0.33
GO Biological Processes	GO:0007631	feeding behavior	19_GO:0032501 multicellular organismal process	-2.2	7.9	4.3	30198	90	128	3	2.3	1.3	3358|7345|257194	HTR2C|UCHL1|NEGR1	-0.33
GO Biological Processes	GO:0031400	negative regulation of protein modification process	19_GO:0048519 negative regulation of biological process	-2.2	3.2	3.3	30198	520	128	7	5.5	2	819|1032|5575|5590|5728|7345|50855	CAMLG|CDKN2D|PRKAR1B|PRKCZ|PTEN|UCHL1|PARD6A	-0.32
Reactome Gene Sets	R-HSA-9006934	Signaling by Receptor Tyrosine Kinases		-2.2	3.2	3.3	30198	521	128	7	5.5	2	1173|2253|2562|5590|9114|10653|152831	AP2M1|FGF8|GABRB3|PRKCZ|ATP6V0D1|SPINT2|KLB	-0.32
GO Biological Processes	GO:0090276	regulation of peptide hormone secretion	19_GO:0023052 signaling	-2.2	5.3	3.8	30198	177	128	4	3.1	1.5	111|3358|5532|8111	ADCY5|HTR2C|PPP3CB|GPR68	-0.32
GO Biological Processes	GO:1902107	positive regulation of leukocyte differentiation	19_GO:0002376 immune system process	-2.2	5.3	3.8	30198	177	128	4	3.1	1.5	5590|8111|51412|146433	PRKCZ|GPR68|ACTL6B|IL34	-0.32
GO Biological Processes	GO:1903708	positive regulation of hemopoiesis	19_GO:0002376 immune system process	-2.2	5.3	3.8	30198	177	128	4	3.1	1.5	5590|8111|51412|146433	PRKCZ|GPR68|ACTL6B|IL34	-0.32
GO Biological Processes	GO:0030258	lipid modification	19_GO:0008152 metabolic process	-2.2	5.3	3.8	30198	177	128	4	3.1	1.5	1571|3632|5728|64781	CYP2E1|INPP5A|PTEN|CERK	-0.32
GO Biological Processes	GO:0043043	peptide biosynthetic process	19_GO:0008152 metabolic process	-2.2	3.6	3.4	30198	396	128	6	4.7	1.9	1933|6144|6206|6235|51386|84311	EEF1B2|RPL21|RPS12|RPS29|EIF3L|MRPL45	-0.32
Reactome Gene Sets	R-HSA-8953897	Cellular responses to stimuli		-2.2	2.7	3.1	30198	798	128	9	7	2.3	1032|6144|6206|6235|6500|9114|10121|23466|116138	CDKN2D|RPL21|RPS12|RPS29|SKP1|ATP6V0D1|ACTR1A|CBX6|KLHDC3	-0.32
GO Biological Processes	GO:0090132	epithelium migration	19_GO:0032501 multicellular organismal process	-2.1	7.7	4.2	30198	92	128	3	2.3	1.3	2253|5728|57449	FGF8|PTEN|PLEKHG5	-0.32
Reactome Gene Sets	R-HSA-163125	Post-translational modification: synthesis of GPI-anchored proteins		-2.1	7.7	4.2	30198	92	128	3	2.3	1.3	4062|5067|257194	LY6H|CNTN3|NEGR1	-0.32
GO Biological Processes	GO:0003012	muscle system process	19_GO:0032501 multicellular organismal process	-2.1	4.2	3.5	30198	282	128	5	3.9	1.7	1141|6752|8912|55800|493829	CHRNB2|SSTR2|CACNA1H|SCN3B|TRIM72	-0.31
Reactome Gene Sets	R-HSA-72764	Eukaryotic Translation Termination		-2.1	7.6	4.2	30198	93	128	3	2.3	1.3	6144|6206|6235	RPL21|RPS12|RPS29	-0.31
Reactome Gene Sets	R-HSA-2408557	Selenocysteine synthesis		-2.1	7.6	4.2	30198	93	128	3	2.3	1.3	6144|6206|6235	RPL21|RPS12|RPS29	-0.31
GO Biological Processes	GO:0002791	regulation of peptide secretion	19_GO:0051179 localization	-2.1	5.2	3.7	30198	180	128	4	3.1	1.5	111|3358|5532|8111	ADCY5|HTR2C|PPP3CB|GPR68	-0.31
GO Biological Processes	GO:0006518	peptide metabolic process	19_GO:0008152 metabolic process	-2.1	3.1	3.2	30198	529	128	7	5.5	2	1933|6144|6206|6235|51386|54332|84311	EEF1B2|RPL21|RPS12|RPS29|EIF3L|GDAP1|MRPL45	-0.3
Reactome Gene Sets	R-HSA-975956	Nonsense Mediated Decay (NMD) independent of the Exon Junction Complex (EJC)		-2.1	7.5	4.1	30198	95	128	3	2.3	1.3	6144|6206|6235	RPL21|RPS12|RPS29	-0.29
GO Biological Processes	GO:0090087	regulation of peptide transport	19_GO:0051179 localization	-2.1	5.2	3.7	30198	183	128	4	3.1	1.5	111|3358|5532|8111	ADCY5|HTR2C|PPP3CB|GPR68	-0.29
GO Biological Processes	GO:0050808	synapse organization	19_GO:0009987 cellular process	-2.1	4.1	3.4	30198	289	128	5	3.9	1.7	1821|2562|5728|8927|347731	DRP2|GABRB3|PTEN|BSN|LRRTM3	-0.28
Reactome Gene Sets	R-HSA-72766	Translation		-2.1	4.1	3.4	30198	291	128	5	3.9	1.7	1933|6144|6206|6235|51386	EEF1B2|RPL21|RPS12|RPS29|EIF3L	-0.27
KEGG Pathway	hsa04070	Phosphatidylinositol signaling system		-2.1	7.3	4.1	30198	97	128	3	2.3	1.3	3632|5728|8396	INPP5A|PTEN|PIP4K2B	-0.27
KEGG Pathway	hsa04713	Circadian entrainment		-2.1	7.3	4.1	30198	97	128	3	2.3	1.3	111|8911|8912	ADCY5|CACNA1I|CACNA1H	-0.27
GO Biological Processes	GO:0001508	action potential	19_GO:0065007 biological regulation	-2.1	7.3	4.1	30198	97	128	3	2.3	1.3	8911|8912|55800	CACNA1I|CACNA1H|SCN3B	-0.27
GO Biological Processes	GO:0006672	ceramide metabolic process	19_GO:0008152 metabolic process	-2.1	7.2	4	30198	98	128	3	2.3	1.3	51046|55512|64781	ST8SIA3|SMPD3|CERK	-0.26
GO Biological Processes	GO:0090130	tissue migration	19_GO:0032501 multicellular organismal process	-2.1	7.2	4	30198	98	128	3	2.3	1.3	2253|5728|57449	FGF8|PTEN|PLEKHG5	-0.26
GO Biological Processes	GO:0098657	import into cell	19_GO:0051179 localization	-2.1	5	3.6	30198	188	128	4	3.1	1.5	3761|6509|6511|6515	KCNJ4|SLC1A4|SLC1A6|SLC2A3	-0.26
KEGG Pathway	hsa04062	Chemokine signaling pathway		-2	4.9	3.6	30198	192	128	4	3.1	1.5	111|2869|5590|10803	ADCY5|GRK5|PRKCZ|CCR9	-0.23
Reactome Gene Sets	R-HSA-9633012	Response of EIF2AK4 (GCN2) to amino acid deficiency		-2	7	3.9	30198	101	128	3	2.3	1.3	6144|6206|6235	RPL21|RPS12|RPS29	-0.23
GO Biological Processes	GO:0048608	reproductive structure development	19_GO:0022414 reproductive process	-2	3.3	3.2	30198	423	128	6	4.7	1.9	2253|5728|8748|10653|51493|84870	FGF8|PTEN|ADAM20|SPINT2|RTCB|RSPO3	-0.22
GO Biological Processes	GO:0072659	protein localization to plasma membrane	19_GO:0051179 localization	-2	4.8	3.5	30198	195	128	4	3.1	1.5	5590|6844|30818|55800	PRKCZ|VAMP2|KCNIP3|SCN3B	-0.21
GO Biological Processes	GO:0061458	reproductive system development	19_GO:0032502 developmental process	-2	3.3	3.2	30198	426	128	6	4.7	1.9	2253|5728|8748|10653|51493|84870	FGF8|PTEN|ADAM20|SPINT2|RTCB|RSPO3	-0.21
Reactome Gene Sets	R-HSA-2219528	PI3K/AKT Signaling in Cancer		-2	6.8	3.9	30198	104	128	3	2.3	1.3	2253|5728|152831	FGF8|PTEN|KLB	-0.2

## Sheet: Sheet2
Table S4B. Functional annotation analysis of risky genes
Category	GO	Description	PARENT_GO	LogP	Enrichment	Z-score	#TotalGeneInLibrary	#GeneInGO	#GeneInHitList	#GeneInGOAndHitList	%InGO	STDV %InGO	GeneID	Hits	Log(q-value)
Reactome Gene Sets	R-HSA-109582	Hemostasis		-20	5	13	30198	621	488	50	10	1.4	12|60|88|151|284|302|308|813|928|965|1017|2151|2153|2787|2888|3065|3635|3673|3687|3818|3959|4267|4778|5023|5154|5321|5327|5335|5547|5624|5908|6520|6814|7035|7042|7076|7094|8407|10362|10451|10544|10749|51706|54676|56992|58494|81930|84790|135228|146909	SERPINA3|ACTB|ACTN2|ADRA2B|ANGPT1|ANXA2|ANXA5|CALU|CD9|CD58|CDK2|F2RL2|F5|GNG5|GRB14|HDAC1|INPP5D|ITGA2|ITGAX|KLKB1|LGALS3BP|CD99|NFE2|P2RX1|PDGFA|PLA2G4A|PLAT|PLCG1|PRCP|PROC|RAP1B|SLC3A2|STXBP3|TFPI|TGFB2|TIMP1|TLN1|TAGLN2|HMG20B|VAV3|PROCR|KIF1C|CYB5R1|GTPBP2|KIF15|JAM2|KIF18A|TUBA1C|CD109|KIF18B	-16
Reactome Gene Sets	R-HSA-1640170	Cell Cycle		-16	4.2	11	30198	692	488	47	9.6	1.3	580|641|672|994|1017|1019|1031|1058|1063|1453|3065|4439|4605|5111|5439|5701|5932|5985|6241|6790|8086|9656|9662|9700|9735|10051|22981|22995|23194|23354|23421|25946|29893|51053|51512|51588|54892|55125|55355|57122|64785|64900|81930|84057|84790|200014|728642	BARD1|BLM|BRCA1|CDC25B|CDK2|CDK4|CDKN2C|CENPA|CENPF|CSNK1D|HDAC1|MSH5|MYBL2|PCNA|POLR2J|PSMC2|RBBP8|RFC5|RRM2|AURKA|AAAS|MDC1|CEP135|ESPL1|KNTC1|SMC4|NINL|CEP152|FBXL7|HAUS5|ITGB3BP|ZNF385A|PSMC3IP|GMNN|GTSE1|PIAS4|NCAPG2|CEP192|HJURP|NUP107|GINS3|LPIN3|KIF18A|MND1|TUBA1C|CC2D1B|CDK11A	-12
GO Biological Processes	GO:0000278	mitotic cell cycle	19_GO:0009987 cellular process	-14	4.2	10	30198	605	488	41	8.4	1.3	580|641|672|835|994|1017|1019|1058|1063|1785|4221|4603|4605|5111|5932|6790|7508|8086|9055|9150|9639|9656|9700|9735|10051|23194|26524|51512|54850|54892|55125|56992|64785|79733|81930|84790|128239|144455|146909|146956|728642	BARD1|BLM|BRCA1|CASP2|CDC25B|CDK2|CDK4|CENPA|CENPF|DNM2|MEN1|MYBL1|MYBL2|PCNA|RBBP8|AURKA|XPC|AAAS|PRC1|CTDP1|ARHGEF10|MDC1|ESPL1|KNTC1|SMC4|FBXL7|LATS2|GTSE1|FBXL12|NCAPG2|CEP192|KIF15|GINS3|E2F8|KIF18A|TUBA1C|IQGAP3|E2F7|KIF18B|EME1|CDK11A	-10
Hallmark Gene Sets	M5925	HALLMARK E2F TARGETS		-14	7.4	12	30198	200	488	24	4.9	0.98	580|672|994|1019|1031|3148|4605|5036|5111|6241|6470|6790|6839|8914|9700|9924|10051|10606|29893|57122|64785|79733|81624|146909	BARD1|BRCA1|CDC25B|CDK4|CDKN2C|HMGB2|MYBL2|PA2G4|PCNA|RRM2|SHMT1|AURKA|SUV39H1|TIMELESS|ESPL1|PAN2|SMC4|PAICS|PSMC3IP|NUP107|GINS3|E2F8|DIAPH3|KIF18B	-9.9
Reactome Gene Sets	R-HSA-1280215	Cytokine Signaling in Immune system		-13	3.8	9.7	30198	715	488	44	9	1.3	301|302|970|2317|2633|3430|3551|3598|3635|3636|3665|3687|3725|4478|4599|4615|4938|4939|4982|5335|5701|5783|5908|6349|6672|6737|6773|7076|7292|8086|8835|9020|9261|9830|10068|10379|10392|11274|25930|51191|51330|54739|57122|84818	ANXA1|ANXA2|CD70|FLNB|GBP1|IFI35|IKBKB|IL13RA2|INPP5D|INPPL1|IRF7|ITGAX|JUN|MSN|MX1|MYD88|OAS1|OAS2|TNFRSF11B|PLCG1|PSMC2|PTPN13|RAP1B|CCL3L1|SP100|TRIM21|STAT2|TIMP1|TNFSF4|AAAS|SOCS2|MAP3K14|MAPKAPK2|TRIM14|IL18BP|IRF9|NOD1|USP18|PTPN23|HERC5|TNFRSF12A|XAF1|NUP107|IL17RC	-9.8
GO Biological Processes	GO:0007599	hemostasis	19_GO:0065007 biological regulation	-13	7.7	11	30198	177	488	22	4.5	0.94	60|151|308|928|2151|2153|3315|3673|3818|4778|5023|5327|5624|6814|7035|7094|8323|8546|10451|10544|25946|57834	ACTB|ADRA2B|ANXA5|CD9|F2RL2|F5|HSPB1|ITGA2|KLKB1|NFE2|P2RX1|PLAT|PROC|STXBP3|TFPI|TLN1|FZD6|AP3B1|VAV3|PROCR|ZNF385A|CYP4F11	-9.3
Hallmark Gene Sets	M5911	HALLMARK INTERFERON ALPHA RESPONSE		-13	11	12	30198	97	488	17	3.5	0.83	2766|3430|3665|3959|4599|4938|6737|6773|9830|10379|10544|11274|51667|64135|83666|85441|94240	GMPR|IFI35|IRF7|LGALS3BP|MX1|OAS1|TRIM21|STAT2|TRIM14|IRF9|PROCR|USP18|NUB1|IFIH1|PARP9|HELZ2|EPSTI1	-9.1
GO Biological Processes	GO:0050878	regulation of body fluid levels	19_GO:0065007 biological regulation	-12	5	9.9	30198	371	488	30	6.1	1.1	60|151|187|308|928|2151|2153|3315|3673|3818|4778|4939|5023|5154|5327|5624|6583|6814|7035|7094|8323|8546|8835|8862|10451|10544|25946|57834|64834|66002	ACTB|ADRA2B|APLNR|ANXA5|CD9|F2RL2|F5|HSPB1|ITGA2|KLKB1|NFE2|OAS2|P2RX1|PDGFA|PLAT|PROC|SLC22A4|STXBP3|TFPI|TLN1|FZD6|AP3B1|SOCS2|APLN|VAV3|PROCR|ZNF385A|CYP4F11|ELOVL1|CYP4F12	-8.8
GO Biological Processes	GO:0009725	response to hormone	19_GO:0050896 response to stimulus	-12	3.5	9	30198	753	488	43	8.8	1.3	88|301|594|672|677|760|1019|1514|1594|1959|2645|2888|3148|3280|3485|3488|3636|3673|4129|4221|4821|4982|5106|5111|5327|5829|5872|6773|6814|7035|7042|7076|7292|7351|7352|7538|8835|11240|23433|26524|64900|114907|376497	ACTN2|ANXA1|BCKDHB|BRCA1|ZFP36L1|CA2|CDK4|CTSL|CYP27B1|EGR2|GCK|GRB14|HMGB2|HES1|IGFBP2|IGFBP5|INPPL1|ITGA2|MAOB|MEN1|NKX2-2|TNFRSF11B|PCK2|PCNA|PLAT|PXN|RAB13|STAT2|STXBP3|TFPI|TGFB2|TIMP1|TNFSF4|UCP2|UCP3|ZFP36|SOCS2|PADI2|RHOQ|LATS2|LPIN3|FBXO32|SLC27A1	-8.7
GO Biological Processes	GO:1903047	mitotic cell cycle process	19_GO:0009987 cellular process	-12	4.2	9.4	30198	514	488	35	7.2	1.2	580|641|672|835|994|1017|1019|1058|1063|1785|4605|5111|5932|6790|7508|8086|9055|9150|9639|9656|9700|9735|10051|23194|26524|51512|54850|54892|55125|64785|81930|128239|144455|146909|146956	BARD1|BLM|BRCA1|CASP2|CDC25B|CDK2|CDK4|CENPA|CENPF|DNM2|MYBL2|PCNA|RBBP8|AURKA|XPC|AAAS|PRC1|CTDP1|ARHGEF10|MDC1|ESPL1|KNTC1|SMC4|FBXL7|LATS2|GTSE1|FBXL12|NCAPG2|CEP192|GINS3|KIF18A|IQGAP3|E2F7|KIF18B|EME1	-8.7
Hallmark Gene Sets	M5913	HALLMARK INTERFERON GAMMA RESPONSE		-12	6.8	11	30198	200	488	22	4.5	0.94	669|3430|3665|3959|4599|4615|4939|5321|6737|6773|7130|9830|10068|10379|10392|11274|26524|54739|64135|84166|85441|94240	BPGM|IFI35|IRF7|LGALS3BP|MX1|MYD88|OAS2|PLA2G4A|TRIM21|STAT2|TNFAIP6|TRIM14|IL18BP|IRF9|NOD1|USP18|LATS2|XAF1|IFIH1|NLRC5|HELZ2|EPSTI1	-8.5
Reactome Gene Sets	R-HSA-1474244	Extracellular matrix organization		-11	5.3	9.7	30198	301	488	26	5.3	1	649|1307|1514|3371|3673|3679|3687|3818|4148|4811|5118|5154|5351|7042|7076|8038|8974|8985|50509|56999|58494|79709|84695|169044|222663|340267	BMP1|COL16A1|CTSL|TNC|ITGA2|ITGA7|ITGAX|KLKB1|MATN3|NID1|PCOLCE|PDGFA|PLOD1|TGFB2|TIMP1|ADAM12|P4HA2|PLOD3|COL5A3|ADAMTS9|JAM2|COLGALT1|LOXL3|COL22A1|SCUBE3|COL28A1	-8.1
GO Biological Processes	GO:0007596	blood coagulation	19_GO:0032501 multicellular organismal process	-11	7.2	10	30198	172	488	20	4.1	0.9	60|151|308|928|2151|2153|3315|3673|3818|5023|5327|5624|6814|7035|7094|8323|8546|10451|10544|57834	ACTB|ADRA2B|ANXA5|CD9|F2RL2|F5|HSPB1|ITGA2|KLKB1|P2RX1|PLAT|PROC|STXBP3|TFPI|TLN1|FZD6|AP3B1|VAV3|PROCR|CYP4F11	-8
GO Biological Processes	GO:0009611	response to wounding	19_GO:0050896 response to stimulus	-11	4.4	9.2	30198	435	488	31	6.4	1.1	60|151|308|677|928|1649|2151|2153|3315|3371|3673|3725|3818|5023|5154|5327|5547|5624|6790|6814|7035|7042|7076|7094|7538|8323|8546|10451|10544|57834|128272	ACTB|ADRA2B|ANXA5|ZFP36L1|CD9|DDIT3|F2RL2|F5|HSPB1|TNC|ITGA2|JUN|KLKB1|P2RX1|PDGFA|PLAT|PRCP|PROC|AURKA|STXBP3|TFPI|TGFB2|TIMP1|TLN1|ZFP36|FZD6|AP3B1|VAV3|PROCR|CYP4F11|ARHGEF19	-8
GO Biological Processes	GO:0050817	coagulation	19_GO:0032501 multicellular organismal process	-11	7.1	10	30198	174	488	20	4.1	0.9	60|151|308|928|2151|2153|3315|3673|3818|5023|5327|5624|6814|7035|7094|8323|8546|10451|10544|57834	ACTB|ADRA2B|ANXA5|CD9|F2RL2|F5|HSPB1|ITGA2|KLKB1|P2RX1|PLAT|PROC|STXBP3|TFPI|TLN1|FZD6|AP3B1|VAV3|PROCR|CYP4F11	-8
Reactome Gene Sets	R-HSA-69278	Cell Cycle, Mitotic		-11	3.9	8.8	30198	561	488	35	7.2	1.2	994|1017|1019|1031|1058|1063|1453|3065|4605|5111|5701|5985|6241|6790|8086|9662|9700|9735|10051|22981|22995|23194|23354|23421|51053|51512|54892|55125|57122|64785|64900|81930|84790|200014|728642	CDC25B|CDK2|CDK4|CDKN2C|CENPA|CENPF|CSNK1D|HDAC1|MYBL2|PCNA|PSMC2|RFC5|RRM2|AURKA|AAAS|CEP135|ESPL1|KNTC1|SMC4|NINL|CEP152|FBXL7|HAUS5|ITGB3BP|GMNN|GTSE1|NCAPG2|CEP192|NUP107|GINS3|LPIN3|KIF18A|TUBA1C|CC2D1B|CDK11A	-7.8
Hallmark Gene Sets	M5930	HALLMARK EPITHELIAL MESENCHYMAL TRANSITION		-11	6.5	10	30198	200	488	21	4.3	0.92	649|800|813|1307|1647|2882|3371|3485|3673|3725|4148|4982|5118|5351|6303|7076|8038|8985|50509|51330|79709	BMP1|CALD1|CALU|COL16A1|GADD45A|GPX7|TNC|IGFBP2|ITGA2|JUN|MATN3|TNFRSF11B|PCOLCE|PLOD1|SAT1|TIMP1|ADAM12|PLOD3|COL5A3|TNFRSF12A|COLGALT1	-7.8
GO Biological Processes	GO:1901987	regulation of cell cycle phase transition	19_GO:0050789 regulation of biological process	-10	4.1	8.5	30198	454	488	30	6.1	1.1	60|86|301|580|641|672|677|835|994|1017|1019|1031|1063|4221|5932|6241|6602|6790|7508|8914|9656|9700|9735|10457|22976|26272|51512|84444|144455|146956	ACTB|ACTL6A|ANXA1|BARD1|BLM|BRCA1|ZFP36L1|CASP2|CDC25B|CDK2|CDK4|CDKN2C|CENPF|MEN1|RBBP8|RRM2|SMARCD1|AURKA|XPC|TIMELESS|MDC1|ESPL1|KNTC1|GPNMB|PAXIP1|FBXO4|GTSE1|DOT1L|E2F7|EME1	-7
Reactome Gene Sets	R-HSA-556833	Metabolism of lipids		-9.8	3.2	8	30198	743	488	39	8	1.2	414|416|1593|1594|1666|3635|3636|4051|4363|5244|5321|5476|5783|6342|9261|9441|10449|23309|26031|51228|51588|54677|55627|55750|56623|57834|64834|64900|79642|79887|85441|114883|114971|133121|150763|154141|166785|171546|376497	ARSD|ARSF|CYP27A1|CYP27B1|DECR1|INPP5D|INPPL1|CYP4F3|ABCC1|ABCB4|PLA2G4A|CTSA|PTPN13|SCP2|MAPKAPK2|MED26|ACAA2|SIN3B|OSBPL3|GLTP|PIAS4|CROT|SMPD4|AGK|INPP5E|CYP4F11|ELOVL1|LPIN3|ARSJ|PLBD1|HELZ2|OSBPL9|PTPMT1|ENPP6|GPAT2|MBOAT1|MMAA|SPTSSA|SLC27A1	-6.8
GO Biological Processes	GO:0042060	wound healing	19_GO:0050896 response to stimulus	-9.7	4.7	8.6	30198	330	488	25	5.1	1	60|151|308|928|2151|2153|3315|3673|3818|5023|5154|5327|5547|5624|6814|7035|7042|7076|7094|8323|8546|10451|10544|57834|128272	ACTB|ADRA2B|ANXA5|CD9|F2RL2|F5|HSPB1|ITGA2|KLKB1|P2RX1|PDGFA|PLAT|PRCP|PROC|STXBP3|TFPI|TGFB2|TIMP1|TLN1|FZD6|AP3B1|VAV3|PROCR|CYP4F11|ARHGEF19	-6.7
Reactome Gene Sets	R-HSA-9716542	Signaling by Rho GTPases, Miro GTPases and RHOBTB3		-9.6	3.3	7.9	30198	723	488	38	7.8	1.2	60|908|1058|1063|3336|4221|5783|8086|8826|9055|9138|9639|9735|10298|10451|10652|11180|22836|23421|23433|25894|29062|29941|54763|55200|55701|57122|57381|57522|64411|80179|81624|81930|84790|85360|94240|128239|128272	ACTB|CCT6A|CENPA|CENPF|HSPE1|MEN1|PTPN13|AAAS|IQGAP1|PRC1|ARHGEF1|ARHGEF10|KNTC1|PAK4|VAV3|YKT6|WDR6|RHOBTB3|ITGB3BP|RHOQ|PLEKHG4|WDR91|PKN3|ROPN1|PLEKHG6|ARHGEF40|NUP107|RHOJ|SRGAP1|ARAP3|MYO19|DIAPH3|KIF18A|TUBA1C|SYDE1|EPSTI1|IQGAP3|ARHGEF19	-6.7
GO Biological Processes	GO:0048514	blood vessel morphogenesis	19_GO:0032502 developmental process	-9.4	4.1	8.3	30198	421	488	28	5.7	1.1	187|284|302|677|800|1482|2041|3198|3200|3280|3725|5154|5547|5613|6303|7042|8862|10052|10451|22976|51330|51564|56999|57381|79733|79924|144455|169044	APLNR|ANGPT1|ANXA2|ZFP36L1|CALD1|NKX2-5|EPHA1|HOXA1|HOXA3|HES1|JUN|PDGFA|PRCP|PRKX|SAT1|TGFB2|APLN|GJC1|VAV3|PAXIP1|TNFRSF12A|HDAC7|ADAMTS9|RHOJ|E2F8|ADM2|E2F7|COL22A1	-6.5
Reactome Gene Sets	R-HSA-76002	Platelet activation, signaling and aggregation		-9.4	5.2	8.7	30198	263	488	22	4.5	0.94	12|88|151|308|813|928|2151|2153|2787|3959|5154|5321|5908|6814|7042|7076|7094|8407|10451|51706|54676|135228	SERPINA3|ACTN2|ADRA2B|ANXA5|CALU|CD9|F2RL2|F5|GNG5|LGALS3BP|PDGFA|PLA2G4A|RAP1B|STXBP3|TGFB2|TIMP1|TLN1|TAGLN2|VAV3|CYB5R1|GTPBP2|CD109	-6.5
GO Biological Processes	GO:0005975	carbohydrate metabolic process	19_GO:0008152 metabolic process	-9.3	4	8.1	30198	454	488	29	5.9	1.1	467|669|1116|2645|2990|3636|4938|4967|5106|5224|5255|5256|5260|5321|5837|6520|7355|10165|23275|29906|55741|56623|57134|80896|84752|92579|93010|113189|115209	ATF3|BPGM|CHI3L1|GCK|GUSB|INPPL1|OAS1|OGDH|PCK2|PGAM2|PHKA1|PHKA2|PHKG1|PLA2G4A|PYGM|SLC3A2|SLC35A2|SLC25A13|POFUT2|ST8SIA5|EDEM2|INPP5E|MAN1C1|NPL|B3GNT9|G6PC3|B3GNT7|CHST14|OMA1	-6.5
Reactome Gene Sets	R-HSA-76005	Response to elevated platelet cytosolic Ca2+		-9.2	7.4	9.5	30198	134	488	16	3.3	0.81	12|88|308|813|928|2153|3959|5154|6814|7042|7076|7094|8407|51706|54676|135228	SERPINA3|ACTN2|ANXA5|CALU|CD9|F5|LGALS3BP|PDGFA|STXBP3|TGFB2|TIMP1|TLN1|TAGLN2|CYB5R1|GTPBP2|CD109	-6.4
GO Biological Processes	GO:0051607	defense response to virus	19_GO:0044419 biological process involved in interspecies interaction between organisms	-9	5.2	8.5	30198	250	488	21	4.3	0.92	2633|3665|3687|4599|4615|4938|4939|6737|6773|8780|9020|9582|10010|10379|10622|51191|56829|64135|83666|84166|148022	GBP1|IRF7|ITGAX|MX1|MYD88|OAS1|OAS2|TRIM21|STAT2|RIOK3|MAP3K14|APOBEC3B|TANK|IRF9|POLR3G|HERC5|ZC3HAV1|IFIH1|PARP9|NLRC5|TICAM1	-6.2
GO Biological Processes	GO:0140546	defense response to symbiont	19_GO:0044419 biological process involved in interspecies interaction between organisms	-9	5.2	8.5	30198	251	488	21	4.3	0.92	2633|3665|3687|4599|4615|4938|4939|6737|6773|8780|9020|9582|10010|10379|10622|51191|56829|64135|83666|84166|148022	GBP1|IRF7|ITGAX|MX1|MYD88|OAS1|OAS2|TRIM21|STAT2|RIOK3|MAP3K14|APOBEC3B|TANK|IRF9|POLR3G|HERC5|ZC3HAV1|IFIH1|PARP9|NLRC5|TICAM1	-6.2
Hallmark Gene Sets	M5902	HALLMARK APOPTOSIS		-8.9	6.5	9	30198	161	488	17	3.5	0.83	301|467|672|835|839|994|1017|1647|1649|3148|3315|3725|5327|6303|7042|7076|51330	ANXA1|ATF3|BRCA1|CASP2|CASP6|CDC25B|CDK2|GADD45A|DDIT3|HMGB2|HSPB1|JUN|PLAT|SAT1|TGFB2|TIMP1|TNFRSF12A	-6.1
GO Biological Processes	GO:0001568	blood vessel development	19_GO:0032502 developmental process	-8.9	3.7	7.8	30198	505	488	30	6.1	1.1	187|284|302|677|800|1482|1649|1959|2041|3198|3200|3280|3725|5154|5547|5613|6303|7042|8862|10052|10451|22976|51330|51564|56999|57381|79733|79924|144455|169044	APLNR|ANGPT1|ANXA2|ZFP36L1|CALD1|NKX2-5|DDIT3|EGR2|EPHA1|HOXA1|HOXA3|HES1|JUN|PDGFA|PRCP|PRKX|SAT1|TGFB2|APLN|GJC1|VAV3|PAXIP1|TNFRSF12A|HDAC7|ADAMTS9|RHOJ|E2F8|ADM2|E2F7|COL22A1	-6.1
GO Biological Processes	GO:1901699	cellular response to nitrogen compound	19_GO:0050896 response to stimulus	-8.8	3.3	7.5	30198	640	488	34	7	1.2	60|88|641|672|677|760|839|1017|1019|1307|1785|2645|2888|3488|3725|4221|4363|5106|5327|5829|5872|5908|6470|7351|8780|8835|8914|10392|23433|54795|64135|64900|65010|376497	ACTB|ACTN2|BLM|BRCA1|ZFP36L1|CA2|CASP6|CDK2|CDK4|COL16A1|DNM2|GCK|GRB14|IGFBP5|JUN|MEN1|ABCC1|PCK2|PLAT|PXN|RAB13|RAP1B|SHMT1|UCP2|RIOK3|SOCS2|TIMELESS|NOD1|RHOQ|TRPM4|IFIH1|LPIN3|SLC26A6|SLC27A1	-6
Reactome Gene Sets	R-HSA-194315	Signaling by Rho GTPases		-8.8	3.2	7.4	30198	707	488	36	7.4	1.2	60|908|1058|1063|3336|4221|5783|8086|8826|9055|9138|9639|9735|10298|10451|10652|11180|23421|23433|25894|29062|29941|54763|55200|55701|57122|57381|57522|64411|81624|81930|84790|85360|94240|128239|128272	ACTB|CCT6A|CENPA|CENPF|HSPE1|MEN1|PTPN13|AAAS|IQGAP1|PRC1|ARHGEF1|ARHGEF10|KNTC1|PAK4|VAV3|YKT6|WDR6|ITGB3BP|RHOQ|PLEKHG4|WDR91|PKN3|ROPN1|PLEKHG6|ARHGEF40|NUP107|RHOJ|SRGAP1|ARAP3|DIAPH3|KIF18A|TUBA1C|SYDE1|EPSTI1|IQGAP3|ARHGEF19	-6
Reactome Gene Sets	R-HSA-114608	Platelet degranulation		-8.5	7.2	9	30198	129	488	15	3.1	0.78	12|88|308|813|928|2153|3959|5154|7042|7076|7094|8407|51706|54676|135228	SERPINA3|ACTN2|ANXA5|CALU|CD9|F5|LGALS3BP|PDGFA|TGFB2|TIMP1|TLN1|TAGLN2|CYB5R1|GTPBP2|CD109	-5.8
GO Biological Processes	GO:0045786	negative regulation of cell cycle	19_GO:0048519 negative regulation of biological process	-8.5	4.1	7.8	30198	375	488	25	5.1	1	580|641|672|677|835|1017|1031|1063|4221|5932|6839|6878|7508|8914|9656|9700|9735|10457|26524|51053|51512|79733|84444|144455|146956	BARD1|BLM|BRCA1|ZFP36L1|CASP2|CDK2|CDKN2C|CENPF|MEN1|RBBP8|SUV39H1|TAF6|XPC|TIMELESS|MDC1|ESPL1|KNTC1|GPNMB|LATS2|GMNN|GTSE1|E2F8|DOT1L|E2F7|EME1	-5.8
GO Biological Processes	GO:0001944	vasculature development	19_GO:0032502 developmental process	-8.5	3.5	7.5	30198	526	488	30	6.1	1.1	187|284|302|677|800|1482|1649|1959|2041|3198|3200|3280|3725|5154|5547|5613|6303|7042|8862|10052|10451|22976|51330|51564|56999|57381|79733|79924|144455|169044	APLNR|ANGPT1|ANXA2|ZFP36L1|CALD1|NKX2-5|DDIT3|EGR2|EPHA1|HOXA1|HOXA3|HES1|JUN|PDGFA|PRCP|PRKX|SAT1|TGFB2|APLN|GJC1|VAV3|PAXIP1|TNFRSF12A|HDAC7|ADAMTS9|RHOJ|E2F8|ADM2|E2F7|COL22A1	-5.8
GO Biological Processes	GO:1901652	response to peptide	19_GO:0050896 response to stimulus	-8.3	3.8	7.6	30198	441	488	27	5.5	1	88|301|677|760|1019|1959|2645|2888|3488|3636|4221|4363|5106|5327|5829|5872|6773|6814|7076|7351|7352|8835|8914|10392|23433|64900|376497	ACTN2|ANXA1|ZFP36L1|CA2|CDK4|EGR2|GCK|GRB14|IGFBP5|INPPL1|MEN1|ABCC1|PCK2|PLAT|PXN|RAB13|STAT2|STXBP3|TIMP1|UCP2|UCP3|SOCS2|TIMELESS|NOD1|RHOQ|LPIN3|SLC27A1	-5.6
GO Biological Processes	GO:0043434	response to peptide hormone	19_GO:0050896 response to stimulus	-8.3	4.2	7.8	30198	354	488	24	4.9	0.98	88|301|677|760|1019|1959|2645|2888|3488|3636|4221|5106|5327|5829|5872|6773|6814|7076|7351|7352|8835|23433|64900|376497	ACTN2|ANXA1|ZFP36L1|CA2|CDK4|EGR2|GCK|GRB14|IGFBP5|INPPL1|MEN1|PCK2|PLAT|PXN|RAB13|STAT2|STXBP3|TIMP1|UCP2|UCP3|SOCS2|RHOQ|LPIN3|SLC27A1	-5.6
GO Biological Processes	GO:0010564	regulation of cell cycle process	19_GO:0050789 regulation of biological process	-8.3	3	7.2	30198	734	488	36	7.4	1.2	60|86|301|580|641|672|677|835|994|1017|1019|1031|1063|4221|5932|6241|6602|6790|7508|8914|9055|9656|9700|9735|10051|10457|22976|26272|51512|54892|56992|79733|80179|84444|144455|146956	ACTB|ACTL6A|ANXA1|BARD1|BLM|BRCA1|ZFP36L1|CASP2|CDC25B|CDK2|CDK4|CDKN2C|CENPF|MEN1|RBBP8|RRM2|SMARCD1|AURKA|XPC|TIMELESS|PRC1|MDC1|ESPL1|KNTC1|SMC4|GPNMB|PAXIP1|FBXO4|GTSE1|NCAPG2|KIF15|E2F8|MYO19|DOT1L|E2F7|EME1	-5.6
Reactome Gene Sets	R-HSA-913531	Interferon Signaling		-8.3	5.6	8.3	30198	199	488	18	3.7	0.85	2317|2633|3430|3665|4599|4938|4939|5335|6672|6737|6773|8086|9830|10379|11274|51191|54739|57122	FLNB|GBP1|IFI35|IRF7|MX1|OAS1|OAS2|PLCG1|SP100|TRIM21|STAT2|AAAS|TRIM14|IRF9|USP18|HERC5|XAF1|NUP107	-5.6
GO Biological Processes	GO:0009615	response to virus	19_GO:0044419 biological process involved in interspecies interaction between organisms	-8.2	4.1	7.7	30198	358	488	24	4.9	0.98	2633|3315|3551|3665|3687|4599|4615|4938|4939|6737|6773|7292|8780|9020|9582|10010|10379|10622|51191|56829|64135|83666|84166|148022	GBP1|HSPB1|IKBKB|IRF7|ITGAX|MX1|MYD88|OAS1|OAS2|TRIM21|STAT2|TNFSF4|RIOK3|MAP3K14|APOBEC3B|TANK|IRF9|POLR3G|HERC5|ZC3HAV1|IFIH1|PARP9|NLRC5|TICAM1	-5.6
GO Biological Processes	GO:0018205	peptidyl-lysine modification	19_GO:0008152 metabolic process	-8.2	4.4	7.8	30198	306	488	22	4.5	0.94	60|86|1959|2122|4221|5351|6839|6878|8985|22976|51564|51588|51601|54795|55683|58508|64135|79813|79823|84444|84695|151194	ACTB|ACTL6A|EGR2|MECOM|MEN1|PLOD1|SUV39H1|TAF6|PLOD3|PAXIP1|HDAC7|PIAS4|LIPT1|TRPM4|KANSL3|KMT2C|IFIH1|EHMT1|CAMKMT|DOT1L|LOXL3|METTL21A	-5.5
GO Biological Processes	GO:0071417	cellular response to organonitrogen compound	19_GO:0050896 response to stimulus	-8.1	3.3	7.2	30198	580	488	31	6.4	1.1	60|88|641|672|677|760|839|1019|1307|1785|2645|2888|3488|3725|4221|4363|5106|5327|5829|5872|5908|6470|7351|8835|8914|10392|23433|54795|64900|65010|376497	ACTB|ACTN2|BLM|BRCA1|ZFP36L1|CA2|CASP6|CDK4|COL16A1|DNM2|GCK|GRB14|IGFBP5|JUN|MEN1|ABCC1|PCK2|PLAT|PXN|RAB13|RAP1B|SHMT1|UCP2|SOCS2|TIMELESS|NOD1|RHOQ|TRPM4|LPIN3|SLC26A6|SLC27A1	-5.4
GO Biological Processes	GO:0007346	regulation of mitotic cell cycle	19_GO:0050789 regulation of biological process	-8.1	3.5	7.3	30198	517	488	29	5.9	1.1	60|86|301|580|641|672|677|835|994|1017|1019|1031|1063|3280|5932|6241|6602|6790|7508|8826|9656|9700|9735|10457|51053|51512|144455|146956|728642	ACTB|ACTL6A|ANXA1|BARD1|BLM|BRCA1|ZFP36L1|CASP2|CDC25B|CDK2|CDK4|CDKN2C|CENPF|HES1|RBBP8|RRM2|SMARCD1|AURKA|XPC|IQGAP1|MDC1|ESPL1|KNTC1|GPNMB|GMNN|GTSE1|E2F7|EME1|CDK11A	-5.4
Reactome Gene Sets	R-HSA-8980692	RHOA GTPase cycle		-7.7	6.3	8.3	30198	147	488	15	3.1	0.78	8086|8826|9138|9639|10451|10652|25894|29941|55200|55701|57522|64411|81624|128239|128272	AAAS|IQGAP1|ARHGEF1|ARHGEF10|VAV3|YKT6|PLEKHG4|PKN3|PLEKHG6|ARHGEF40|SRGAP1|ARAP3|DIAPH3|IQGAP3|ARHGEF19	-5.1
GO Biological Processes	GO:1901990	regulation of mitotic cell cycle phase transition	19_GO:0050789 regulation of biological process	-7.7	4	7.3	30198	355	488	23	4.7	0.96	60|86|301|580|641|672|677|835|994|1017|1019|1031|1063|5932|6241|6602|6790|7508|9700|9735|10457|51512|144455	ACTB|ACTL6A|ANXA1|BARD1|BLM|BRCA1|ZFP36L1|CASP2|CDC25B|CDK2|CDK4|CDKN2C|CENPF|RBBP8|RRM2|SMARCD1|AURKA|XPC|ESPL1|KNTC1|GPNMB|GTSE1|E2F7	-5
GO Biological Processes	GO:0071345	cellular response to cytokine stimulus	19_GO:0050896 response to stimulus	-7.6	3	6.8	30198	710	488	34	7	1.2	672|677|965|970|1019|1116|2317|2633|3280|3551|3598|3665|4599|4605|4615|4641|4938|4939|5106|6349|6470|6672|6773|6814|6932|7538|8717|10010|10068|11240|55627|65010|84818|376497	BRCA1|ZFP36L1|CD58|CD70|CDK4|CHI3L1|FLNB|GBP1|HES1|IKBKB|IL13RA2|IRF7|MX1|MYBL2|MYD88|MYO1C|OAS1|OAS2|PCK2|CCL3L1|SHMT1|SP100|STAT2|STXBP3|TCF7|ZFP36|TRADD|TANK|IL18BP|PADI2|SMPD4|SLC26A6|IL17RC|SLC27A1	-5
Reactome Gene Sets	R-HSA-1474290	Collagen formation		-7.6	8.3	8.8	30198	90	488	12	2.5	0.7	649|1307|1514|5118|5351|8974|8985|50509|79709|84695|169044|340267	BMP1|COL16A1|CTSL|PCOLCE|PLOD1|P4HA2|PLOD3|COL5A3|COLGALT1|LOXL3|COL22A1|COL28A1	-5
Reactome Gene Sets	R-HSA-9012999	RHO GTPase cycle		-7.6	3.6	7.1	30198	449	488	26	5.3	1	60|908|3336|5783|8086|8826|9138|9639|10298|10451|10652|11180|23433|25894|29062|29941|55200|55701|57381|57522|64411|81624|85360|94240|128239|128272	ACTB|CCT6A|HSPE1|PTPN13|AAAS|IQGAP1|ARHGEF1|ARHGEF10|PAK4|VAV3|YKT6|WDR6|RHOQ|PLEKHG4|WDR91|PKN3|PLEKHG6|ARHGEF40|RHOJ|SRGAP1|ARAP3|DIAPH3|SYDE1|EPSTI1|IQGAP3|ARHGEF19	-5
GO Biological Processes	GO:0090329	regulation of DNA-templated DNA replication	19_GO:0008152 metabolic process	-7.5	11	9.4	30198	58	488	10	2	0.64	641|1017|5111|5985|6742|8914|51053|64785|79733|144455	BLM|CDK2|PCNA|RFC5|SSBP1|TIMELESS|GMNN|GINS3|E2F8|E2F7	-5
Reactome Gene Sets	R-HSA-3700989	Transcriptional Regulation by TP53		-7.5	3.9	7.2	30198	362	488	23	4.7	0.96	580|641|672|835|839|1017|1647|3065|3725|5111|5439|5932|5985|6009|6790|6878|9150|9656|25946|79733|79813|90639|144455	BARD1|BLM|BRCA1|CASP2|CASP6|CDK2|GADD45A|HDAC1|JUN|PCNA|POLR2J|RBBP8|RFC5|RHEB|AURKA|TAF6|CTDP1|MDC1|ZNF385A|E2F8|EHMT1|COX19|E2F7	-4.9
KEGG Pathway	hsa05169	Epstein-Barr virus infection		-7.4	5.2	7.7	30198	202	488	17	3.5	0.83	965|1017|1019|1647|3065|3280|3551|3665|3725|4615|4938|4939|5701|6773|8717|9020|10379	CD58|CDK2|CDK4|GADD45A|HDAC1|HES1|IKBKB|IRF7|JUN|MYD88|OAS1|OAS2|PSMC2|STAT2|TRADD|MAP3K14|IRF9	-4.9
GO Biological Processes	GO:0006259	DNA metabolic process	19_GO:0008152 metabolic process	-7.4	2.8	6.6	30198	763	488	35	7.2	1.2	86|580|641|672|1017|1063|1647|1789|3148|4221|4439|5111|5932|5985|6241|6672|6742|6932|7508|8914|9582|9656|22976|27000|27434|29893|51053|51588|64785|79813|83666|84057|84444|84875|146956	ACTL6A|BARD1|BLM|BRCA1|CDK2|CENPF|GADD45A|DNMT3B|HMGB2|MEN1|MSH5|PCNA|RBBP8|RFC5|RRM2|SP100|SSBP1|TCF7|XPC|TIMELESS|APOBEC3B|MDC1|PAXIP1|DNAJC2|POLM|PSMC3IP|GMNN|PIAS4|GINS3|EHMT1|PARP9|MND1|DOT1L|PARP10|EME1	-4.8
GO Biological Processes	GO:0035239	tube morphogenesis	19_GO:0032502 developmental process	-7.3	3	6.6	30198	663	488	32	6.6	1.1	187|284|302|677|800|1482|2041|3198|3200|3280|3725|5154|5547|5613|6303|6788|7042|8323|8862|8914|10052|10451|22976|51330|51564|56963|56999|57381|79733|79924|144455|169044	APLNR|ANGPT1|ANXA2|ZFP36L1|CALD1|NKX2-5|EPHA1|HOXA1|HOXA3|HES1|JUN|PDGFA|PRCP|PRKX|SAT1|STK3|TGFB2|FZD6|APLN|TIMELESS|GJC1|VAV3|PAXIP1|TNFRSF12A|HDAC7|RGMA|ADAMTS9|RHOJ|E2F8|ADM2|E2F7|COL22A1	-4.8
GO Biological Processes	GO:0010948	negative regulation of cell cycle process	19_GO:0048519 negative regulation of biological process	-7.2	4.3	7.2	30198	287	488	20	4.1	0.9	580|641|672|677|835|1017|1063|4221|5932|7508|8914|9656|9700|9735|10457|51512|79733|84444|144455|146956	BARD1|BLM|BRCA1|ZFP36L1|CASP2|CDK2|CENPF|MEN1|RBBP8|XPC|TIMELESS|MDC1|ESPL1|KNTC1|GPNMB|GTSE1|E2F8|DOT1L|E2F7|EME1	-4.7
KEGG Pathway	hsa05162	Measles		-7.2	6.2	7.9	30198	139	488	14	2.9	0.76	1017|1019|3551|3665|3725|4478|4599|4615|4938|4939|6773|8717|10379|64135	CDK2|CDK4|IKBKB|IRF7|JUN|MSN|MX1|MYD88|OAS1|OAS2|STAT2|TRADD|IRF9|IFIH1	-4.7
GO Biological Processes	GO:0051052	regulation of DNA metabolic process	19_GO:0008152 metabolic process	-7.1	3.2	6.7	30198	537	488	28	5.7	1.1	60|86|580|641|672|908|1017|1054|4221|4358|5111|5932|5985|6282|6602|6742|6878|7292|8914|22976|26272|27000|51053|51588|64785|79733|83666|144455	ACTB|ACTL6A|BARD1|BLM|BRCA1|CCT6A|CDK2|CEBPG|MEN1|MPV17|PCNA|RBBP8|RFC5|S100A11|SMARCD1|SSBP1|TAF6|TNFSF4|TIMELESS|PAXIP1|FBXO4|DNAJC2|GMNN|PIAS4|GINS3|E2F8|PARP9|E2F7	-4.6
GO Biological Processes	GO:1901988	negative regulation of cell cycle phase transition	19_GO:0048519 negative regulation of biological process	-7.1	4.7	7.3	30198	238	488	18	3.7	0.85	580|641|672|677|835|1017|1063|4221|5932|7508|8914|9656|9735|10457|51512|84444|144455|146956	BARD1|BLM|BRCA1|ZFP36L1|CASP2|CDK2|CENPF|MEN1|RBBP8|XPC|TIMELESS|MDC1|KNTC1|GPNMB|GTSE1|DOT1L|E2F7|EME1	-4.6
GO Biological Processes	GO:0051054	positive regulation of DNA metabolic process	19_GO:0048518 positive regulation of biological process	-7	4.2	7	30198	298	488	20	4.1	0.9	60|86|672|908|1017|1054|5111|5932|5985|6602|6742|7292|8914|22976|26272|51588|64785|79733|83666|144455	ACTB|ACTL6A|BRCA1|CCT6A|CDK2|CEBPG|PCNA|RBBP8|RFC5|SMARCD1|SSBP1|TNFSF4|TIMELESS|PAXIP1|FBXO4|PIAS4|GINS3|E2F8|PARP9|E2F7	-4.5
GO Biological Processes	GO:0032870	cellular response to hormone stimulus	19_GO:0050896 response to stimulus	-7	3.3	6.6	30198	481	488	26	5.3	1	88|301|677|760|1019|1514|2645|2888|3485|4221|5106|5327|5829|5872|7035|7292|7351|7352|7538|8835|11240|23433|26524|64900|114907|376497	ACTN2|ANXA1|ZFP36L1|CA2|CDK4|CTSL|GCK|GRB14|IGFBP2|MEN1|PCK2|PLAT|PXN|RAB13|TFPI|TNFSF4|UCP2|UCP3|ZFP36|SOCS2|PADI2|RHOQ|LATS2|LPIN3|FBXO32|SLC27A1	-4.5
GO Biological Processes	GO:0006974	cellular response to DNA damage stimulus	19_GO:0050896 response to stimulus	-6.9	2.8	6.3	30198	725	488	33	6.8	1.1	86|580|641|672|835|1017|1647|1649|3148|3665|4221|4439|5111|5932|5985|6672|6839|7508|8914|9261|9656|10010|10451|22976|25946|27434|51512|51588|83666|84444|84875|144455|146956	ACTL6A|BARD1|BLM|BRCA1|CASP2|CDK2|GADD45A|DDIT3|HMGB2|IRF7|MEN1|MSH5|PCNA|RBBP8|RFC5|SP100|SUV39H1|XPC|TIMELESS|MAPKAPK2|MDC1|TANK|VAV3|PAXIP1|ZNF385A|POLM|GTSE1|PIAS4|PARP9|DOT1L|PARP10|E2F7|EME1	-4.4
Reactome Gene Sets	R-HSA-1650814	Collagen biosynthesis and modifying enzymes		-6.9	9.2	8.6	30198	67	488	10	2	0.64	649|1307|5118|5351|8974|8985|50509|79709|169044|340267	BMP1|COL16A1|PCOLCE|PLOD1|P4HA2|PLOD3|COL5A3|COLGALT1|COL22A1|COL28A1	-4.4
Reactome Gene Sets	R-HSA-69275	G2/M Transition		-6.8	5.1	7.3	30198	196	488	16	3.3	0.81	994|1017|1063|1453|4605|5701|6790|9662|22981|22995|23194|23354|51512|55125|84790|728642	CDC25B|CDK2|CENPF|CSNK1D|MYBL2|PSMC2|AURKA|CEP135|NINL|CEP152|FBXL7|HAUS5|GTSE1|CEP192|TUBA1C|CDK11A	-4.4
GO Biological Processes	GO:0032787	monocarboxylic acid metabolic process	19_GO:0008152 metabolic process	-6.8	3.3	6.5	30198	492	488	26	5.3	1	669|672|1577|1593|1666|2645|4051|4967|5106|5224|5321|6342|7352|10449|26031|28965|54677|57834|64834|64900|66002|114883|144193|150763|285440|376497	BPGM|BRCA1|CYP3A5|CYP27A1|DECR1|GCK|CYP4F3|OGDH|PCK2|PGAM2|PLA2G4A|SCP2|UCP3|ACAA2|OSBPL3|SLC27A6|CROT|CYP4F11|ELOVL1|LPIN3|CYP4F12|OSBPL9|AMDHD1|GPAT2|CYP4V2|SLC27A1	-4.3
Reactome Gene Sets	R-HSA-453274	Mitotic G2-G2/M phases		-6.8	5	7.2	30198	198	488	16	3.3	0.81	994|1017|1063|1453|4605|5701|6790|9662|22981|22995|23194|23354|51512|55125|84790|728642	CDC25B|CDK2|CENPF|CSNK1D|MYBL2|PSMC2|AURKA|CEP135|NINL|CEP152|FBXL7|HAUS5|GTSE1|CEP192|TUBA1C|CDK11A	-4.3
GO Biological Processes	GO:0032728	positive regulation of interferon-beta production	19_GO:0048518 positive regulation of biological process	-6.8	13	9.4	30198	39	488	8	1.6	0.57	3148|3665|4938|4939|8780|10622|64135|148022	HMGB2|IRF7|OAS1|OAS2|RIOK3|POLR3G|IFIH1|TICAM1	-4.3
GO Biological Processes	GO:0051098	regulation of binding	19_GO:0065007 biological regulation	-6.8	3.7	6.7	30198	367	488	22	4.5	0.94	60|284|302|1054|1649|3077|3148|3280|3673|3725|4221|6672|6737|6788|6790|51053|55355|56963|83666|84444|148022|285381	ACTB|ANGPT1|ANXA2|CEBPG|DDIT3|HFE|HMGB2|HES1|ITGA2|JUN|MEN1|SP100|TRIM21|STK3|AURKA|GMNN|HJURP|RGMA|PARP9|DOT1L|TICAM1|DPH3	-4.3
GO Biological Processes	GO:0000075	cell cycle checkpoint signaling	19_GO:0023052 signaling	-6.7	5.7	7.4	30198	153	488	14	2.9	0.76	580|641|672|835|1017|1063|5932|7508|8914|9656|9735|51512|84444|146956	BARD1|BLM|BRCA1|CASP2|CDK2|CENPF|RBBP8|XPC|TIMELESS|MDC1|KNTC1|GTSE1|DOT1L|EME1	-4.2
GO Biological Processes	GO:0034612	response to tumor necrosis factor	19_GO:0050896 response to stimulus	-6.7	4.9	7.1	30198	202	488	16	3.3	0.81	672|677|965|970|1116|2633|3280|3551|5106|6349|7538|8717|10010|10068|51667|55627	BRCA1|ZFP36L1|CD58|CD70|CHI3L1|GBP1|HES1|IKBKB|PCK2|CCL3L1|ZFP36|TRADD|TANK|IL18BP|NUB1|SMPD4	-4.2
GO Biological Processes	GO:0071356	cellular response to tumor necrosis factor	19_GO:0050896 response to stimulus	-6.6	5.2	7.2	30198	178	488	15	3.1	0.78	672|677|965|970|1116|2633|3280|3551|5106|6349|7538|8717|10010|10068|55627	BRCA1|ZFP36L1|CD58|CD70|CHI3L1|GBP1|HES1|IKBKB|PCK2|CCL3L1|ZFP36|TRADD|TANK|IL18BP|SMPD4	-4.2
GO Biological Processes	GO:0042770	signal transduction in response to DNA damage	19_GO:0023052 signaling	-6.6	6	7.5	30198	133	488	13	2.7	0.73	641|672|835|1017|1647|6672|7508|9656|22976|51512|84444|144455|146956	BLM|BRCA1|CASP2|CDK2|GADD45A|SP100|XPC|MDC1|PAXIP1|GTSE1|DOT1L|E2F7|EME1	-4.1
KEGG Pathway	hsa04010	MAPK signaling pathway		-6.4	4	6.6	30198	294	488	19	3.9	0.88	284|994|1647|1649|2122|2317|3315|3551|3725|4615|5154|5321|5908|6788|7042|8717|9020|9261|59285	ANGPT1|CDC25B|GADD45A|DDIT3|MECOM|FLNB|HSPB1|IKBKB|JUN|MYD88|PDGFA|PLA2G4A|RAP1B|STK3|TGFB2|TRADD|MAP3K14|MAPKAPK2|CACNG6	-4
Reactome Gene Sets	R-HSA-382551	Transport of small molecules		-6.4	2.7	6	30198	729	488	32	6.6	1.1	649|760|1181|1186|1187|2787|3077|4363|5244|5349|5701|6520|6542|6583|7355|7439|8884|10956|28965|51706|53373|54795|55911|64849|65010|80024|80131|146802|200010|344905|374868|376497	BMP1|CA2|CLCN2|CLCN7|CLCNKA|GNG5|HFE|ABCC1|ABCB4|FXYD3|PSMC2|SLC3A2|SLC7A2|SLC22A4|SLC35A2|BEST1|SLC5A6|OS9|SLC27A6|CYB5R1|TPCN1|TRPM4|APOBR|SLC13A3|SLC26A6|SLC8B1|LRRC8E|SLC47A2|SLC5A9|ATP13A5|ATP9B|SLC27A1	-4
Reactome Gene Sets	R-HSA-73887	Death Receptor Signalling		-6.3	5.7	7.2	30198	141	488	13	2.7	0.73	835|3065|3551|4615|7375|8717|9138|9639|10451|23421|55701|56928|128272	CASP2|HDAC1|IKBKB|MYD88|USP4|TRADD|ARHGEF1|ARHGEF10|VAV3|ITGB3BP|ARHGEF40|SPPL2B|ARHGEF19	-3.9
GO Biological Processes	GO:0032481	positive regulation of type I interferon production	19_GO:0048518 positive regulation of biological process	-6.2	9	8.1	30198	62	488	9	1.8	0.61	3148|3665|4615|4938|4939|8780|10622|64135|148022	HMGB2|IRF7|MYD88|OAS1|OAS2|RIOK3|POLR3G|IFIH1|TICAM1	-3.8
GO Biological Processes	GO:0048285	organelle fission	19_GO:0009987 cellular process	-6.2	3.7	6.4	30198	335	488	20	4.1	0.9	994|4439|4603|4605|6790|8086|8546|9055|9150|9639|9700|9735|10051|29893|54892|55125|81930|84057|146909|146956	CDC25B|MSH5|MYBL1|MYBL2|AURKA|AAAS|AP3B1|PRC1|CTDP1|ARHGEF10|ESPL1|KNTC1|SMC4|PSMC3IP|NCAPG2|CEP192|KIF18A|MND1|KIF18B|EME1	-3.8
GO Biological Processes	GO:1901653	cellular response to peptide	19_GO:0050896 response to stimulus	-6.2	3.9	6.4	30198	305	488	19	3.9	0.88	88|677|760|1019|2645|2888|4221|4363|5106|5327|5829|5872|7351|8835|8914|10392|23433|64900|376497	ACTN2|ZFP36L1|CA2|CDK4|GCK|GRB14|MEN1|ABCC1|PCK2|PLAT|PXN|RAB13|UCP2|SOCS2|TIMELESS|NOD1|RHOQ|LPIN3|SLC27A1	-3.8
Reactome Gene Sets	R-HSA-8953854	Metabolism of RNA		-6.1	2.8	5.9	30198	674	488	30	6.1	1.1	677|1453|3315|4234|5439|5701|5725|6637|7536|7538|8086|8175|8780|9261|9582|9924|10643|10644|23318|23536|51593|54517|54883|57122|57647|60528|65083|79670|84705|116461	ZFP36L1|CSNK1D|HSPB1|METTL1|POLR2J|PSMC2|PTBP1|SNRPG|SF1|ZFP36|AAAS|SF3A2|RIOK3|MAPKAPK2|APOBEC3B|PAN2|IGF2BP3|IGF2BP2|TUT4|ADAT1|SRRT|PUS7|CWC25|NUP107|DHX37|ELAC2|NOL6|TUT7|GTPBP3|TSEN15	-3.8
KEGG Pathway	hsa00310	Lysine degradation		-6.1	8.8	8	30198	63	488	9	1.8	0.61	2122|5351|6839|8985|58508|79709|79813|79823|84444	MECOM|PLOD1|SUV39H1|PLOD3|KMT2C|COLGALT1|EHMT1|CAMKMT|DOT1L	-3.7
GO Biological Processes	GO:0007093	mitotic cell cycle checkpoint signaling	19_GO:0023052 signaling	-6.1	6	7.2	30198	123	488	12	2.5	0.7	580|641|672|835|1017|1063|5932|7508|9656|9735|51512|146956	BARD1|BLM|BRCA1|CASP2|CDK2|CENPF|RBBP8|XPC|MDC1|KNTC1|GTSE1|EME1	-3.7
GO Biological Processes	GO:0000280	nuclear division	19_GO:0009987 cellular process	-6.1	3.8	6.3	30198	310	488	19	3.9	0.88	994|4439|4603|4605|6790|8086|9055|9150|9639|9700|9735|10051|29893|54892|55125|81930|84057|146909|146956	CDC25B|MSH5|MYBL1|MYBL2|AURKA|AAAS|PRC1|CTDP1|ARHGEF10|ESPL1|KNTC1|SMC4|PSMC3IP|NCAPG2|CEP192|KIF18A|MND1|KIF18B|EME1	-3.7
GO Biological Processes	GO:0071407	cellular response to organic cyclic compound	19_GO:0050896 response to stimulus	-6	3.1	6	30198	505	488	25	5.1	1	60|301|641|672|677|839|1019|1785|3488|3673|4478|5106|5244|5327|5908|7035|7538|8780|10298|11240|54795|64135|65010|81930|114907	ACTB|ANXA1|BLM|BRCA1|ZFP36L1|CASP6|CDK4|DNM2|IGFBP5|ITGA2|MSN|PCK2|ABCB4|PLAT|RAP1B|TFPI|ZFP36|RIOK3|PAK4|PADI2|TRPM4|IFIH1|SLC26A6|KIF18A|FBXO32	-3.7
GO Biological Processes	GO:0080135	regulation of cellular response to stress	19_GO:0050896 response to stimulus	-6	2.7	5.8	30198	723	488	31	6.4	1.1	60|86|580|672|1054|1647|1649|2122|3315|4221|4615|5111|5932|6602|6788|6878|7042|8914|9261|9283|10392|22976|25946|26272|27000|50488|51384|51588|56963|83666|84447	ACTB|ACTL6A|BARD1|BRCA1|CEBPG|GADD45A|DDIT3|MECOM|HSPB1|MEN1|MYD88|PCNA|RBBP8|SMARCD1|STK3|TAF6|TGFB2|TIMELESS|MAPKAPK2|GPR37L1|NOD1|PAXIP1|ZNF385A|FBXO4|DNAJC2|MINK1|WNT16|PIAS4|RGMA|PARP9|SYVN1	-3.6
GO Biological Processes	GO:0050819	negative regulation of coagulation	19_GO:0048519 negative regulation of biological process	-6	10	8.2	30198	49	488	8	1.6	0.57	308|928|3818|5154|5327|5624|7035|10544	ANXA5|CD9|KLKB1|PDGFA|PLAT|PROC|TFPI|PROCR	-3.6
GO Biological Processes	GO:0070365	hepatocyte differentiation	19_GO:0032502 developmental process	-5.9	24	11	30198	13	488	5	1	0.46	301|3673|5106|79733|144455	ANXA1|ITGA2|PCK2|E2F8|E2F7	-3.6
GO Biological Processes	GO:0044282	small molecule catabolic process	19_GO:0008152 metabolic process	-5.8	3.5	6.1	30198	352	488	20	4.1	0.9	594|1593|1594|1610|1666|2645|4051|5106|6342|6470|9582|10449|23475|54677|56623|57834|64900|66002|80896|144193	BCKDHB|CYP27A1|CYP27B1|DAO|DECR1|GCK|CYP4F3|PCK2|SCP2|SHMT1|APOBEC3B|ACAA2|QPRT|CROT|INPP5E|CYP4F11|LPIN3|CYP4F12|NPL|AMDHD1	-3.5
Reactome Gene Sets	R-HSA-9013148	CDC42 GTPase cycle		-5.8	5.2	6.7	30198	155	488	13	2.7	0.73	8826|9639|10298|10451|10652|25894|29062|57522|64411|81624|85360|128239|128272	IQGAP1|ARHGEF10|PAK4|VAV3|YKT6|PLEKHG4|WDR91|SRGAP1|ARAP3|DIAPH3|SYDE1|IQGAP3|ARHGEF19	-3.5
GO Biological Processes	GO:0001525	angiogenesis	19_GO:0032502 developmental process	-5.8	3.6	6.1	30198	323	488	19	3.9	0.88	187|284|302|800|2041|3200|3725|5154|5547|5613|6303|8862|10451|51330|57381|79733|79924|144455|169044	APLNR|ANGPT1|ANXA2|CALD1|EPHA1|HOXA3|JUN|PDGFA|PRCP|PRKX|SAT1|APLN|VAV3|TNFRSF12A|RHOJ|E2F8|ADM2|E2F7|COL22A1	-3.5
Reactome Gene Sets	R-HSA-3108232	SUMO E3 ligases SUMOylate target proteins		-5.8	4.8	6.5	30198	182	488	14	2.9	0.76	641|672|1789|3065|4286|5111|6672|6790|7508|8086|9656|51564|51588|57122	BLM|BRCA1|DNMT3B|HDAC1|MITF|PCNA|SP100|AURKA|XPC|AAAS|MDC1|HDAC7|PIAS4|NUP107	-3.4
GO Biological Processes	GO:0071375	cellular response to peptide hormone stimulus	19_GO:0050896 response to stimulus	-5.7	4.2	6.3	30198	238	488	16	3.3	0.81	88|677|760|1019|2645|2888|4221|5106|5327|5829|5872|7351|8835|23433|64900|376497	ACTN2|ZFP36L1|CA2|CDK4|GCK|GRB14|MEN1|PCK2|PLAT|PXN|RAB13|UCP2|SOCS2|RHOQ|LPIN3|SLC27A1	-3.4
KEGG Pathway	hsa05168	Herpes simplex virus 1 infection		-5.7	3	5.8	30198	495	488	24	4.9	0.98	3551|3665|4615|4938|4939|6009|6672|6773|7988|8717|10224|10379|29990|51276|64135|84924|90576|127396|147657|148022|155061|162966|282890|286075	IKBKB|IRF7|MYD88|OAS1|OAS2|RHEB|SP100|STAT2|ZNF212|TRADD|ZNF443|IRF9|PILRB|ZNF571|IFIH1|ZNF566|ZNF799|ZNF684|ZNF480|TICAM1|ZNF746|ZNF600|ZNF311|ZNF707	-3.3
GO Biological Processes	GO:0048525	negative regulation of viral process	19_GO:0016032 viral process	-5.7	6.8	7.1	30198	91	488	10	2	0.64	4599|4938|4939|6737|7538|9582|9830|56829|64135|84875	MX1|OAS1|OAS2|TRIM21|ZFP36|APOBEC3B|TRIM14|ZC3HAV1|IFIH1|PARP10	-3.3
KEGG Pathway	hsa05165	Human papillomavirus infection		-5.6	3.6	6	30198	331	488	19	3.9	0.88	1017|1019|3065|3280|3371|3551|3673|3679|4599|5829|6009|6773|6932|7060|8323|8717|10379|51384|148022	CDK2|CDK4|HDAC1|HES1|TNC|IKBKB|ITGA2|ITGA7|MX1|PXN|RHEB|STAT2|TCF7|THBS4|FZD6|TRADD|IRF9|WNT16|TICAM1	-3.3
KEGG Pathway	hsa04210	Apoptosis		-5.6	5.5	6.7	30198	136	488	12	2.5	0.7	60|835|839|1514|1647|1649|3551|3725|5783|8717|9020|84790	ACTB|CASP2|CASP6|CTSL|GADD45A|DDIT3|IKBKB|JUN|PTPN13|TRADD|MAP3K14|TUBA1C	-3.3
Reactome Gene Sets	R-HSA-909733	Interferon alpha/beta signaling		-5.6	7.7	7.3	30198	72	488	9	1.8	0.61	3430|3665|4599|4938|4939|6773|10379|11274|54739	IFI35|IRF7|MX1|OAS1|OAS2|STAT2|IRF9|USP18|XAF1	-3.3
GO Biological Processes	GO:0044283	small molecule biosynthetic process	19_GO:0008152 metabolic process	-5.6	3.2	5.8	30198	430	488	22	4.5	0.94	467|672|790|1593|1594|5106|5224|5321|6342|6470|8985|10165|10449|26031|51074|57017|57834|64834|92579|93058|114883|171546	ATF3|BRCA1|CAD|CYP27A1|CYP27B1|PCK2|PGAM2|PLA2G4A|SCP2|SHMT1|PLOD3|SLC25A13|ACAA2|OSBPL3|APIP|COQ9|CYP4F11|ELOVL1|G6PC3|COQ10A|OSBPL9|SPTSSA	-3.3
GO Biological Processes	GO:0006275	regulation of DNA replication	19_GO:0008152 metabolic process	-5.6	5.4	6.6	30198	137	488	12	2.5	0.7	86|641|1017|5111|5985|6282|6742|8914|51053|64785|79733|144455	ACTL6A|BLM|CDK2|PCNA|RFC5|S100A11|SSBP1|TIMELESS|GMNN|GINS3|E2F8|E2F7	-3.3
KEGG Pathway	hsa04910	Insulin signaling pathway		-5.6	5.4	6.6	30198	137	488	12	2.5	0.7	2645|3551|3636|5106|5255|5256|5260|5837|6009|8835|23433|92579	GCK|IKBKB|INPPL1|PCK2|PHKA1|PHKA2|PHKG1|PYGM|RHEB|SOCS2|RHOQ|G6PC3	-3.3
Reactome Gene Sets	R-HSA-2990846	SUMOylation		-5.6	4.6	6.4	30198	188	488	14	2.9	0.76	641|672|1789|3065|4286|5111|6672|6790|7508|8086|9656|51564|51588|57122	BLM|BRCA1|DNMT3B|HDAC1|MITF|PCNA|SP100|AURKA|XPC|AAAS|MDC1|HDAC7|PIAS4|NUP107	-3.3
GO Biological Processes	GO:0031589	cell-substrate adhesion	19_GO:0009987 cellular process	-5.6	4.6	6.3	30198	189	488	14	2.9	0.76	88|284|2041|3673|3679|3687|4811|5613|5829|6614|8500|50509|55901|56999	ACTN2|ANGPT1|EPHA1|ITGA2|ITGA7|ITGAX|NID1|PRKX|PXN|SIGLEC1|PPFIA1|COL5A3|THSD1|ADAMTS9	-3.3
GO Biological Processes	GO:1901615	organic hydroxy compound metabolic process	19_GO:0008152 metabolic process	-5.5	3	5.7	30198	469	488	23	4.7	0.96	1577|1593|1594|1610|4051|4129|5106|5321|5959|6342|7042|10449|26031|51151|51588|51706|55911|56623|57834|66002|114883|171546|285440	CYP3A5|CYP27A1|CYP27B1|DAO|CYP4F3|MAOB|PCK2|PLA2G4A|RDH5|SCP2|TGFB2|ACAA2|OSBPL3|SLC45A2|PIAS4|CYB5R1|APOBR|INPP5E|CYP4F11|CYP4F12|OSBPL9|SPTSSA|CYP4V2	-3.3
GO Biological Processes	GO:0030855	epithelial cell differentiation	19_GO:0032502 developmental process	-5.5	2.8	5.6	30198	576	488	26	5.3	1	301|839|2317|3065|3280|3673|3725|4221|4478|4615|4821|5106|5111|5872|5908|8407|8826|8985|22995|25984|51384|79733|144455|144501|169044|373156	ANXA1|CASP6|FLNB|HDAC1|HES1|ITGA2|JUN|MEN1|MSN|MYD88|NKX2-2|PCK2|PCNA|RAB13|RAP1B|TAGLN2|IQGAP1|PLOD3|CEP152|KRT23|WNT16|E2F8|E2F7|KRT80|COL22A1|GSTK1	-3.2
GO Biological Processes	GO:0046395	carboxylic acid catabolic process	19_GO:0008152 metabolic process	-5.5	4.2	6.1	30198	220	488	15	3.1	0.78	594|1610|1666|4051|5106|6342|6470|10449|23475|54677|57834|64900|66002|80896|144193	BCKDHB|DAO|DECR1|CYP4F3|PCK2|SCP2|SHMT1|ACAA2|QPRT|CROT|CYP4F11|LPIN3|CYP4F12|NPL|AMDHD1	-3.2
GO Biological Processes	GO:0030168	platelet activation	19_GO:0032501 multicellular organismal process	-5.4	6.4	6.8	30198	96	488	10	2	0.64	60|151|928|2151|3315|5023|6814|7094|8323|10451	ACTB|ADRA2B|CD9|F2RL2|HSPB1|P2RX1|STXBP3|TLN1|FZD6|VAV3	-3.2
GO Biological Processes	GO:0032648	regulation of interferon-beta production	19_GO:0032501 multicellular organismal process	-5.4	8.7	7.4	30198	57	488	8	1.6	0.57	3148|3665|4938|4939|8780|10622|64135|148022	HMGB2|IRF7|OAS1|OAS2|RIOK3|POLR3G|IFIH1|TICAM1	-3.2
KEGG Pathway	hsa05167	Kaposi sarcoma-associated herpesvirus infection		-5.4	4.5	6.2	30198	194	488	14	2.9	0.76	1019|2787|3551|3665|3725|5335|6773|6932|7538|8717|9261|10379|148022|440738	CDK4|GNG5|IKBKB|IRF7|JUN|PLCG1|STAT2|TCF7|ZFP36|TRADD|MAPKAPK2|IRF9|TICAM1|MAP1LC3C	-3.2
Reactome Gene Sets	R-HSA-5693532	DNA Double-Strand Break Repair		-5.4	4.8	6.3	30198	168	488	13	2.7	0.73	580|641|672|1017|5111|5932|5985|8914|9656|22976|27434|51588|146956	BARD1|BLM|BRCA1|CDK2|PCNA|RBBP8|RFC5|TIMELESS|MDC1|PAXIP1|POLM|PIAS4|EME1	-3.2
Reactome Gene Sets	R-HSA-193704	p75 NTR receptor-mediated signalling		-5.4	6.4	6.8	30198	97	488	10	2	0.64	835|3065|3551|4615|9138|9639|10451|23421|55701|128272	CASP2|HDAC1|IKBKB|MYD88|ARHGEF1|ARHGEF10|VAV3|ITGB3BP|ARHGEF40|ARHGEF19	-3.2
GO Biological Processes	GO:0140014	mitotic nuclear division	19_GO:0009987 cellular process	-5.4	4.8	6.3	30198	169	488	13	2.7	0.73	4605|6790|8086|9055|9150|9639|9700|9735|10051|54892|55125|81930|146909	MYBL2|AURKA|AAAS|PRC1|CTDP1|ARHGEF10|ESPL1|KNTC1|SMC4|NCAPG2|CEP192|KIF18A|KIF18B	-3.2
GO Biological Processes	GO:0016054	organic acid catabolic process	19_GO:0008152 metabolic process	-5.4	4.1	6.1	30198	224	488	15	3.1	0.78	594|1610|1666|4051|5106|6342|6470|10449|23475|54677|57834|64900|66002|80896|144193	BCKDHB|DAO|DECR1|CYP4F3|PCK2|SCP2|SHMT1|ACAA2|QPRT|CROT|CYP4F11|LPIN3|CYP4F12|NPL|AMDHD1	-3.1
Reactome Gene Sets	R-HSA-3108214	SUMOylation of DNA damage response and repair proteins		-5.4	7.2	7	30198	77	488	9	1.8	0.61	641|672|6672|7508|8086|9656|51564|51588|57122	BLM|BRCA1|SP100|XPC|AAAS|MDC1|HDAC7|PIAS4|NUP107	-3.1
GO Biological Processes	GO:0016042	lipid catabolic process	19_GO:0008152 metabolic process	-5.4	3.7	5.9	30198	283	488	17	3.5	0.83	1593|1594|1666|4051|5106|5321|5335|6342|9588|10449|54677|55627|57834|64900|66002|79887|133121	CYP27A1|CYP27B1|DECR1|CYP4F3|PCK2|PLA2G4A|PLCG1|SCP2|PRDX6|ACAA2|CROT|SMPD4|CYP4F11|LPIN3|CYP4F12|PLBD1|ENPP6	-3.1
GO Biological Processes	GO:0044770	cell cycle phase transition	19_GO:0009987 cellular process	-5.3	4.7	6.2	30198	171	488	13	2.7	0.73	994|1017|1019|1785|5932|6790|8914|9150|23194|26524|54850|128239|144455	CDC25B|CDK2|CDK4|DNM2|RBBP8|AURKA|TIMELESS|CTDP1|FBXL7|LATS2|FBXL12|IQGAP3|E2F7	-3.1
KEGG Pathway	hsa05164	Influenza A		-5.3	4.7	6.2	30198	171	488	13	2.7	0.73	60|1019|3551|3665|4599|4615|4938|4939|6773|8717|10379|64135|148022	ACTB|CDK4|IKBKB|IRF7|MX1|MYD88|OAS1|OAS2|STAT2|TRADD|IRF9|IFIH1|TICAM1	-3.1
Reactome Gene Sets	R-HSA-6798695	Neutrophil degranulation		-5.3	3	5.5	30198	482	488	23	4.7	0.96	12|302|728|965|1116|2990|3687|5023|5036|5476|5547|5701|5908|6282|7130|8826|8836|9588|11240|23218|25801|84329|84514	SERPINA3|ANXA2|C5AR1|CD58|CHI3L1|GUSB|ITGAX|P2RX1|PA2G4|CTSA|PRCP|PSMC2|RAP1B|S100A11|TNFAIP6|IQGAP1|GGH|PRDX6|PADI2|NBEAL2|GCA|HVCN1|GHDC	-3.1
GO Biological Processes	GO:0001889	liver development	19_GO:0032502 developmental process	-5.3	5.6	6.5	30198	122	488	11	2.3	0.67	301|1054|3280|3673|3725|5106|5111|6790|7351|79733|144455	ANXA1|CEBPG|HES1|ITGA2|JUN|PCK2|PCNA|AURKA|UCP2|E2F8|E2F7	-3.1
GO Biological Processes	GO:0006820	anion transport	19_GO:0051179 localization	-5.3	3	5.6	30198	449	488	22	4.5	0.94	301|1181|1186|1187|4363|5244|5321|5349|6520|6542|7355|7439|8884|10165|10316|28965|51228|51706|64849|65010|80131|376497	ANXA1|CLCN2|CLCN7|CLCNKA|ABCC1|ABCB4|PLA2G4A|FXYD3|SLC3A2|SLC7A2|SLC35A2|BEST1|SLC5A6|SLC25A13|NMUR1|SLC27A6|GLTP|CYB5R1|SLC13A3|SLC26A6|LRRC8E|SLC27A1	-3.1
GO Biological Processes	GO:0051099	positive regulation of binding	19_GO:0065007 biological regulation	-5.3	4.7	6.2	30198	172	488	13	2.7	0.73	302|1054|3077|3148|3280|3673|4221|6737|6788|51053|83666|148022|285381	ANXA2|CEBPG|HFE|HMGB2|HES1|ITGA2|MEN1|TRIM21|STK3|GMNN|PARP9|TICAM1|DPH3	-3.1
GO Biological Processes	GO:0045930	negative regulation of mitotic cell cycle	19_GO:0048519 negative regulation of biological process	-5.3	4.1	6	30198	227	488	15	3.1	0.78	580|641|672|677|835|1017|1063|5932|7508|9656|9735|10457|51512|144455|146956	BARD1|BLM|BRCA1|ZFP36L1|CASP2|CDK2|CENPF|RBBP8|XPC|MDC1|KNTC1|GPNMB|GTSE1|E2F7|EME1	-3.1
GO Biological Processes	GO:0006260	DNA replication	19_GO:0008152 metabolic process	-5.3	4.4	6.1	30198	199	488	14	2.9	0.76	580|641|672|1017|5111|5932|5985|6241|6742|8914|27000|51053|64785|146956	BARD1|BLM|BRCA1|CDK2|PCNA|RBBP8|RFC5|RRM2|SSBP1|TIMELESS|DNAJC2|GMNN|GINS3|EME1	-3.1
GO Biological Processes	GO:0006766	vitamin metabolic process	19_GO:0008152 metabolic process	-5.3	6.2	6.7	30198	100	488	10	2	0.64	1593|1594|4051|4363|6470|51588|57834|66002|80704|166785	CYP27A1|CYP27B1|CYP4F3|ABCC1|SHMT1|PIAS4|CYP4F11|CYP4F12|SLC19A3|MMAA	-3.1
Reactome Gene Sets	R-HSA-196849	Metabolism of water-soluble vitamins and cofactors		-5.2	5.5	6.4	30198	124	488	11	2.3	0.67	1528|4363|6470|8884|23475|65220|80704|83666|84875|166785|349565	CYB5A|ABCC1|SHMT1|SLC5A6|QPRT|NADK|SLC19A3|PARP9|PARP10|MMAA|NMNAT3	-3.1
Reactome Gene Sets	R-HSA-1169410	Antiviral mechanism by IFN-stimulated genes		-5.2	7	6.8	30198	80	488	9	1.8	0.61	2317|4599|4938|4939|5335|8086|11274|51191|57122	FLNB|MX1|OAS1|OAS2|PLCG1|AAAS|USP18|HERC5|NUP107	-3.1
GO Biological Processes	GO:0061008	hepaticobiliary system development	19_GO:0032502 developmental process	-5.2	5.4	6.4	30198	125	488	11	2.3	0.67	301|1054|3280|3673|3725|5106|5111|6790|7351|79733|144455	ANXA1|CEBPG|HES1|ITGA2|JUN|PCK2|PCNA|AURKA|UCP2|E2F8|E2F7	-3
Reactome Gene Sets	R-HSA-68877	Mitotic Prometaphase		-5.2	4.2	6	30198	204	488	14	2.9	0.76	1058|1063|1453|9662|9735|10051|22981|22995|23354|23421|55125|57122|81930|84790	CENPA|CENPF|CSNK1D|CEP135|KNTC1|SMC4|NINL|CEP152|HAUS5|ITGB3BP|CEP192|NUP107|KIF18A|TUBA1C	-3
GO Biological Processes	GO:0034341	response to interferon-gamma	19_GO:0044419 biological process involved in interspecies interaction between organisms	-5.2	5.4	6.3	30198	126	488	11	2.3	0.67	965|1594|2317|2633|4641|6349|6672|6737|6814|51667|65010	CD58|CYP27B1|FLNB|GBP1|MYO1C|CCL3L1|SP100|TRIM21|STXBP3|NUB1|SLC26A6	-3
Reactome Gene Sets	R-HSA-69620	Cell Cycle Checkpoints		-5.2	3.6	5.7	30198	293	488	17	3.5	0.83	580|641|672|1017|1058|1063|5701|5932|5985|9656|9735|23421|25946|51512|51588|57122|81930	BARD1|BLM|BRCA1|CDK2|CENPA|CENPF|PSMC2|RBBP8|RFC5|MDC1|KNTC1|ITGB3BP|ZNF385A|GTSE1|PIAS4|NUP107|KIF18A	-3
GO Biological Processes	GO:0032479	regulation of type I interferon production	19_GO:0032501 multicellular organismal process	-5.1	6	6.5	30198	104	488	10	2	0.64	3148|3665|4615|4938|4939|6737|8780|10622|64135|148022	HMGB2|IRF7|MYD88|OAS1|OAS2|TRIM21|RIOK3|POLR3G|IFIH1|TICAM1	-3
Reactome Gene Sets	R-HSA-449147	Signaling by Interleukins		-5.1	2.9	5.4	30198	462	488	22	4.5	0.94	301|302|3551|3598|3635|3636|3687|3725|4478|4615|5701|5783|5908|6349|6773|7076|8835|9261|10068|10392|25930|84818	ANXA1|ANXA2|IKBKB|IL13RA2|INPP5D|INPPL1|ITGAX|JUN|MSN|MYD88|PSMC2|PTPN13|RAP1B|CCL3L1|STAT2|TIMP1|SOCS2|MAPKAPK2|IL18BP|NOD1|PTPN23|IL17RC	-3
GO Biological Processes	GO:0032868	response to insulin	19_GO:0050896 response to stimulus	-5.1	4.2	5.9	30198	207	488	14	2.9	0.76	677|1019|1959|2645|2888|3636|5106|5872|6814|7351|7352|23433|64900|376497	ZFP36L1|CDK4|EGR2|GCK|GRB14|INPPL1|PCK2|RAB13|STXBP3|UCP2|UCP3|RHOQ|LPIN3|SLC27A1	-3
GO Biological Processes	GO:0008610	lipid biosynthetic process	19_GO:0008152 metabolic process	-5.1	2.7	5.3	30198	570	488	25	5.1	1	672|1593|1594|3635|3636|5023|5106|5321|6342|8835|10449|26031|29906|51706|55627|55750|56623|64834|64900|114883|114971|150763|154141|171546|376497	BRCA1|CYP27A1|CYP27B1|INPP5D|INPPL1|P2RX1|PCK2|PLA2G4A|SCP2|SOCS2|ACAA2|OSBPL3|ST8SIA5|CYB5R1|SMPD4|AGK|INPP5E|ELOVL1|LPIN3|OSBPL9|PTPMT1|GPAT2|MBOAT1|SPTSSA|SLC27A1	-3
GO Biological Processes	GO:0030321	transepithelial chloride transport	19_GO:0051179 localization	-5.1	28	10	30198	9	488	4	0.82	0.41	1186|1187|7439|65010	CLCN7|CLCNKA|BEST1|SLC26A6	-3
Reactome Gene Sets	R-HSA-9679506	SARS-CoV Infections		-5.1	3.2	5.5	30198	362	488	19	3.9	0.88	1514|2342|3065|3551|3665|5133|5349|6637|6773|8086|10362|10392|10610|55741|57122|64135|83666|84818|84875	CTSL|FNTB|HDAC1|IKBKB|IRF7|PDCD1|FXYD3|SNRPG|STAT2|AAAS|HMG20B|NOD1|ST6GALNAC2|EDEM2|NUP107|IFIH1|PARP9|IL17RC|PARP10	-2.9
GO Biological Processes	GO:0001775	cell activation	19_GO:0009987 cellular process	-5.1	2.6	5.2	30198	647	488	27	5.5	1	60|151|301|677|728|928|970|1054|1514|2151|3315|3430|3725|4478|4615|5023|5154|5327|6814|6932|7076|7094|7292|8323|10451|84447|148022	ACTB|ADRA2B|ANXA1|ZFP36L1|C5AR1|CD9|CD70|CEBPG|CTSL|F2RL2|HSPB1|IFI35|JUN|MSN|MYD88|P2RX1|PDGFA|PLAT|STXBP3|TCF7|TIMP1|TLN1|TNFSF4|FZD6|VAV3|SYVN1|TICAM1	-2.9
KEGG Pathway	hsa04610	Complement and coagulation cascades		-5	6.6	6.6	30198	85	488	9	1.8	0.61	728|2151|2153|3687|3818|5327|5624|7035|10544	C5AR1|F2RL2|F5|ITGAX|KLKB1|PLAT|PROC|TFPI|PROCR	-2.9
GO Biological Processes	GO:0050777	negative regulation of immune response	19_GO:0002376 immune system process	-5	4.4	5.9	30198	183	488	13	2.7	0.73	301|3077|3598|3635|4938|5133|5335|6737|6773|7292|11274|84166|84695	ANXA1|HFE|IL13RA2|INPP5D|OAS1|PDCD1|PLCG1|TRIM21|STAT2|TNFSF4|USP18|NLRC5|LOXL3	-2.9
KEGG Pathway	hsa05160	Hepatitis C		-5	4.7	6	30198	157	488	12	2.5	0.7	1017|1019|3551|3665|4599|4938|4939|6773|8717|10379|24146|148022	CDK2|CDK4|IKBKB|IRF7|MX1|OAS1|OAS2|STAT2|TRADD|IRF9|CLDN15|TICAM1	-2.9
KEGG Pathway	hsa04621	NOD-like receptor signaling pathway		-5	4.4	5.9	30198	184	488	13	2.7	0.73	2633|3551|3665|3725|4615|4938|4939|6773|10010|10379|10392|148022|440738	GBP1|IKBKB|IRF7|JUN|MYD88|OAS1|OAS2|STAT2|TANK|IRF9|NOD1|TICAM1|MAP1LC3C	-2.9
Reactome Gene Sets	R-HSA-5693567	HDR through Homologous Recombination (HRR) or Single Strand Annealing (SSA)		-5	5.2	6.1	30198	132	488	11	2.3	0.67	580|641|672|1017|5111|5932|5985|8914|9656|51588|146956	BARD1|BLM|BRCA1|CDK2|PCNA|RBBP8|RFC5|TIMELESS|MDC1|PIAS4|EME1	-2.9
GO Biological Processes	GO:0048732	gland development	19_GO:0032502 developmental process	-5	3.1	5.4	30198	402	488	20	4.1	0.9	301|1054|1181|1482|3200|3280|3371|3488|3673|3725|4478|5106|5111|6790|7042|7351|8835|8862|79733|144455	ANXA1|CEBPG|CLCN2|NKX2-5|HOXA3|HES1|TNC|IGFBP5|ITGA2|JUN|MSN|PCK2|PCNA|AURKA|TGFB2|UCP2|SOCS2|APLN|E2F8|E2F7	-2.9
GO Biological Processes	GO:0007098	centrosome cycle	19_GO:0009987 cellular process	-5	6.5	6.5	30198	86	488	9	1.8	0.61	672|1017|1647|6790|9639|9662|22995|23354|55125	BRCA1|CDK2|GADD45A|AURKA|ARHGEF10|CEP135|CEP152|HAUS5|CEP192	-2.9
GO Biological Processes	GO:0060341	regulation of cellular localization	19_GO:0051179 localization	-5	2.4	5.1	30198	733	488	29	5.9	1.1	60|88|284|302|580|677|908|2633|3077|3598|4478|4641|6342|6672|7130|7351|7538|8086|8500|10956|23433|25930|26272|26524|53407|54795|55741|56623|83666	ACTB|ACTN2|ANGPT1|ANXA2|BARD1|ZFP36L1|CCT6A|GBP1|HFE|IL13RA2|MSN|MYO1C|SCP2|SP100|TNFAIP6|UCP2|ZFP36|AAAS|PPFIA1|OS9|RHOQ|PTPN23|FBXO4|LATS2|STX18|TRPM4|EDEM2|INPP5E|PARP9	-2.8
GO Biological Processes	GO:0007160	cell-matrix adhesion	19_GO:0009987 cellular process	-4.9	5.1	6.1	30198	133	488	11	2.3	0.67	88|3673|3679|3687|4811|5829|6614|8500|50509|55901|56999	ACTN2|ITGA2|ITGA7|ITGAX|NID1|PXN|SIGLEC1|PPFIA1|COL5A3|THSD1|ADAMTS9	-2.8
Reactome Gene Sets	R-HSA-6791312	TP53 Regulates Transcription of Cell Cycle Genes		-4.9	9	7.1	30198	48	488	7	1.4	0.54	1017|1647|5111|6790|25946|79733|144455	CDK2|GADD45A|PCNA|AURKA|ZNF385A|E2F8|E2F7	-2.8
GO Biological Processes	GO:0048545	response to steroid hormone	19_GO:0050896 response to stimulus	-4.9	3.6	5.5	30198	276	488	16	3.3	0.81	301|594|677|3148|3485|4129|4821|5106|5111|5327|7035|7042|7352|7538|11240|114907	ANXA1|BCKDHB|ZFP36L1|HMGB2|IGFBP2|MAOB|NKX2-2|PCK2|PCNA|PLAT|TFPI|TGFB2|UCP3|ZFP36|PADI2|FBXO32	-2.8
GO Biological Processes	GO:0031347	regulation of defense response	19_GO:0050896 response to stimulus	-4.9	2.5	5.1	30198	662	488	27	5.5	1	301|839|3148|3371|3430|3551|3665|3673|3818|4363|4615|4938|5335|5624|6737|6773|7130|7292|7538|8717|8780|10392|10622|11274|51191|83666|84166	ANXA1|CASP6|HMGB2|TNC|IFI35|IKBKB|IRF7|ITGA2|KLKB1|ABCC1|MYD88|OAS1|PLCG1|PROC|TRIM21|STAT2|TNFAIP6|TNFSF4|ZFP36|TRADD|RIOK3|NOD1|POLR3G|USP18|HERC5|PARP9|NLRC5	-2.8
GO Biological Processes	GO:0006261	DNA-templated DNA replication	19_GO:0008152 metabolic process	-4.9	5	6	30198	135	488	11	2.3	0.67	580|641|672|5111|5932|5985|6742|8914|51053|64785|146956	BARD1|BLM|BRCA1|PCNA|RBBP8|RFC5|SSBP1|TIMELESS|GMNN|GINS3|EME1	-2.8
GO Biological Processes	GO:2001022	positive regulation of response to DNA damage stimulus	19_GO:0048518 positive regulation of biological process	-4.9	4.6	5.9	30198	161	488	12	2.5	0.7	60|86|672|1054|5111|5932|6602|8914|22976|25946|51588|83666	ACTB|ACTL6A|BRCA1|CEBPG|PCNA|RBBP8|SMARCD1|TIMELESS|PAXIP1|ZNF385A|PIAS4|PARP9	-2.8
GO Biological Processes	GO:0031570	DNA integrity checkpoint signaling	19_GO:0023052 signaling	-4.9	5.6	6.2	30198	111	488	10	2	0.64	641|672|835|1017|7508|8914|9656|51512|84444|146956	BLM|BRCA1|CASP2|CDK2|XPC|TIMELESS|MDC1|GTSE1|DOT1L|EME1	-2.8
GO Biological Processes	GO:1902749	regulation of cell cycle G2/M phase transition	19_GO:0050789 regulation of biological process	-4.9	5.6	6.2	30198	111	488	10	2	0.64	580|641|672|994|1017|1019|1063|5932|6790|22976	BARD1|BLM|BRCA1|CDC25B|CDK2|CDK4|CENPF|RBBP8|AURKA|PAXIP1	-2.8
GO Biological Processes	GO:0044772	mitotic cell cycle phase transition	19_GO:0009987 cellular process	-4.9	4.6	5.9	30198	162	488	12	2.5	0.7	994|1017|1019|1785|5932|6790|9150|23194|26524|54850|128239|144455	CDC25B|CDK2|CDK4|DNM2|RBBP8|AURKA|CTDP1|FBXL7|LATS2|FBXL12|IQGAP3|E2F7	-2.8
Reactome Gene Sets	R-HSA-202733	Cell surface interactions at the vascular wall		-4.8	5	6	30198	137	488	11	2.3	0.67	284|965|2888|3635|3687|4267|5335|5624|6520|10544|58494	ANGPT1|CD58|GRB14|INPP5D|ITGAX|CD99|PLCG1|PROC|SLC3A2|PROCR|JAM2	-2.7
GO Biological Processes	GO:0140694	non-membrane-bounded organelle assembly	19_GO:0009987 cellular process	-4.8	3.4	5.4	30198	312	488	17	3.5	0.83	88|1017|1058|1063|1453|1482|4605|6790|8086|9055|9639|9662|9735|22995|23354|55125|57647	ACTN2|CDK2|CENPA|CENPF|CSNK1D|NKX2-5|MYBL2|AURKA|AAAS|PRC1|ARHGEF10|CEP135|KNTC1|CEP152|HAUS5|CEP192|DHX37	-2.7
GO Biological Processes	GO:0006691	leukotriene metabolic process	19_GO:0008152 metabolic process	-4.8	11	7.4	30198	34	488	6	1.2	0.5	4051|4363|5321|9261|57834|66002	CYP4F3|ABCC1|PLA2G4A|MAPKAPK2|CYP4F11|CYP4F12	-2.7
Reactome Gene Sets	R-HSA-5693538	Homology Directed Repair		-4.8	4.9	5.9	30198	138	488	11	2.3	0.67	580|641|672|1017|5111|5932|5985|8914|9656|51588|146956	BARD1|BLM|BRCA1|CDK2|PCNA|RBBP8|RFC5|TIMELESS|MDC1|PIAS4|EME1	-2.7
GO Biological Processes	GO:0006281	DNA repair	19_GO:0050896 response to stimulus	-4.8	2.8	5.1	30198	485	488	22	4.5	0.94	86|580|641|672|1017|1647|3148|4221|4439|5111|5932|5985|7508|8914|9656|22976|27434|51588|83666|84444|84875|146956	ACTL6A|BARD1|BLM|BRCA1|CDK2|GADD45A|HMGB2|MEN1|MSH5|PCNA|RBBP8|RFC5|XPC|TIMELESS|MDC1|PAXIP1|POLM|PIAS4|PARP9|DOT1L|PARP10|EME1	-2.7
GO Biological Processes	GO:0042374	phylloquinone metabolic process	19_GO:0008152 metabolic process	-4.8	46	12	30198	4	488	3	0.61	0.35	4051|57834|66002	CYP4F3|CYP4F11|CYP4F12	-2.7
GO Biological Processes	GO:0042377	vitamin K catabolic process	19_GO:0008152 metabolic process	-4.8	46	12	30198	4	488	3	0.61	0.35	4051|57834|66002	CYP4F3|CYP4F11|CYP4F12	-2.7
GO Biological Processes	GO:0042361	menaquinone catabolic process	19_GO:0008152 metabolic process	-4.8	46	12	30198	4	488	3	0.61	0.35	4051|57834|66002	CYP4F3|CYP4F11|CYP4F12	-2.7
GO Biological Processes	GO:0042376	phylloquinone catabolic process	19_GO:0008152 metabolic process	-4.8	46	12	30198	4	488	3	0.61	0.35	4051|57834|66002	CYP4F3|CYP4F11|CYP4F12	-2.7
Reactome Gene Sets	R-HSA-199991	Membrane Trafficking		-4.8	2.5	5	30198	634	488	26	5.3	1	60|1453|1785|2153|4641|5321|5872|6814|8546|10052|10282|10652|10749|22836|23216|23433|27131|27147|51226|53407|56992|57134|79961|81930|84790|146909	ACTB|CSNK1D|DNM2|F5|MYO1C|PLA2G4A|RAB13|STXBP3|AP3B1|GJC1|BET1|YKT6|KIF1C|RHOBTB3|TBC1D1|RHOQ|SNX5|DENND2A|COPZ2|STX18|KIF15|MAN1C1|DENND2D|KIF18A|TUBA1C|KIF18B	-2.7
GO Biological Processes	GO:0045765	regulation of angiogenesis	19_GO:0032502 developmental process	-4.8	3.2	5.3	30198	347	488	18	3.7	0.85	187|672|728|1116|1647|2041|3315|3687|5335|6672|7042|7060|8038|10298|10457|56999|57381|79924	APLNR|BRCA1|C5AR1|CHI3L1|GADD45A|EPHA1|HSPB1|ITGAX|PLCG1|SP100|TGFB2|THBS4|ADAM12|PAK4|GPNMB|ADAMTS9|RHOJ|ADM2	-2.7
Reactome Gene Sets	R-HSA-5653656	Vesicle-mediated transport		-4.8	2.5	5	30198	673	488	27	5.5	1	60|1453|1785|2153|4641|5321|5872|6814|8546|10052|10282|10652|10749|22836|23216|23433|27131|27147|51226|53407|56992|57134|79961|81930|84790|146909|284297	ACTB|CSNK1D|DNM2|F5|MYO1C|PLA2G4A|RAB13|STXBP3|AP3B1|GJC1|BET1|YKT6|KIF1C|RHOBTB3|TBC1D1|RHOQ|SNX5|DENND2A|COPZ2|STX18|KIF15|MAN1C1|DENND2D|KIF18A|TUBA1C|KIF18B|SSC5D	-2.7
GO Biological Processes	GO:0051384	response to glucocorticoid	19_GO:0050896 response to stimulus	-4.8	4.9	5.9	30198	139	488	11	2.3	0.67	301|594|677|3485|4129|5106|5111|5327|7352|7538|114907	ANXA1|BCKDHB|ZFP36L1|IGFBP2|MAOB|PCK2|PCNA|PLAT|UCP3|ZFP36|FBXO32	-2.7
GO Biological Processes	GO:0034340	response to type I interferon	19_GO:0044419 biological process involved in interspecies interaction between organisms	-4.8	8.5	6.9	30198	51	488	7	1.4	0.54	3665|4599|4615|4939|6672|6773|10010	IRF7|MX1|MYD88|OAS2|SP100|STAT2|TANK	-2.7
GO Biological Processes	GO:0104004	cellular response to environmental stimulus	19_GO:0050896 response to stimulus	-4.8	3.3	5.3	30198	315	488	17	3.5	0.83	580|641|672|677|835|1647|1785|3673|4615|5111|7076|7508|9020|10010|26272|80131|84329	BARD1|BLM|BRCA1|ZFP36L1|CASP2|GADD45A|DNM2|ITGA2|MYD88|PCNA|TIMP1|XPC|MAP3K14|TANK|FBXO4|LRRC8E|HVCN1	-2.7
GO Biological Processes	GO:0071214	cellular response to abiotic stimulus	19_GO:0050896 response to stimulus	-4.8	3.3	5.3	30198	315	488	17	3.5	0.83	580|641|672|677|835|1647|1785|3673|4615|5111|7076|7508|9020|10010|26272|80131|84329	BARD1|BLM|BRCA1|ZFP36L1|CASP2|GADD45A|DNM2|ITGA2|MYD88|PCNA|TIMP1|XPC|MAP3K14|TANK|FBXO4|LRRC8E|HVCN1	-2.7
GO Biological Processes	GO:0015711	organic anion transport	19_GO:0051179 localization	-4.8	3.3	5.3	30198	315	488	17	3.5	0.83	301|4363|5244|5321|6520|6542|7355|7439|8884|10165|28965|51228|51706|64849|65010|80131|376497	ANXA1|ABCC1|ABCB4|PLA2G4A|SLC3A2|SLC7A2|SLC35A2|BEST1|SLC5A6|SLC25A13|SLC27A6|GLTP|CYB5R1|SLC13A3|SLC26A6|LRRC8E|SLC27A1	-2.7
GO Biological Processes	GO:0030335	positive regulation of cell migration	19_GO:0040011 locomotion	-4.8	2.7	5.1	30198	560	488	24	4.9	0.98	284|301|728|2041|3315|3488|3673|3687|3725|4267|4641|5154|5335|6282|7042|7060|7130|8717|10457|51564|57381|58494|59352|85360	ANGPT1|ANXA1|C5AR1|EPHA1|HSPB1|IGFBP5|ITGA2|ITGAX|JUN|CD99|MYO1C|PDGFA|PLCG1|S100A11|TGFB2|THBS4|TNFAIP6|TRADD|GPNMB|HDAC7|RHOJ|JAM2|LGR6|SYDE1	-2.7
GO Biological Processes	GO:0051090	regulation of DNA-binding transcription factor activity	19_GO:0008152 metabolic process	-4.7	2.9	5.1	30198	452	488	21	4.3	0.92	268|1054|1649|3280|3551|4221|4615|4919|6672|6737|6788|7292|8323|8717|9830|10392|22976|51588|84166|84875|148022	AMH|CEBPG|DDIT3|HES1|IKBKB|MEN1|MYD88|ROR1|SP100|TRIM21|STK3|TNFSF4|FZD6|TRADD|TRIM14|NOD1|PAXIP1|PIAS4|NLRC5|PARP10|TICAM1	-2.7
GO Biological Processes	GO:1901654	response to ketone	19_GO:0050896 response to stimulus	-4.7	4.1	5.6	30198	194	488	13	2.7	0.73	1019|2153|4129|4478|4821|5106|5111|5244|5327|7042|7292|27158|114907	CDK4|F5|MAOB|MSN|NKX2-2|PCK2|PCNA|ABCB4|PLAT|TGFB2|TNFSF4|NDOR1|FBXO32	-2.7
Reactome Gene Sets	R-HSA-68886	M Phase		-4.7	3	5.2	30198	418	488	20	4.1	0.9	1058|1063|1453|5701|8086|9662|9700|9735|10051|22981|22995|23354|23421|54892|55125|57122|64900|81930|84790|200014	CENPA|CENPF|CSNK1D|PSMC2|AAAS|CEP135|ESPL1|KNTC1|SMC4|NINL|CEP152|HAUS5|ITGB3BP|NCAPG2|CEP192|NUP107|LPIN3|KIF18A|TUBA1C|CC2D1B	-2.7
GO Biological Processes	GO:0019318	hexose metabolic process	19_GO:0008152 metabolic process	-4.7	4.8	5.8	30198	141	488	11	2.3	0.67	467|2645|3636|4938|5106|5224|7355|10165|23275|92579|115209	ATF3|GCK|INPPL1|OAS1|PCK2|PGAM2|SLC35A2|SLC25A13|POFUT2|G6PC3|OMA1	-2.7
GO Biological Processes	GO:1901342	regulation of vasculature development	19_GO:0032502 developmental process	-4.7	3.2	5.2	30198	353	488	18	3.7	0.85	187|672|728|1116|1647|2041|3315|3687|5335|6672|7042|7060|8038|10298|10457|56999|57381|79924	APLNR|BRCA1|C5AR1|CHI3L1|GADD45A|EPHA1|HSPB1|ITGAX|PLCG1|SP100|TGFB2|THBS4|ADAM12|PAK4|GPNMB|ADAMTS9|RHOJ|ADM2	-2.6
GO Biological Processes	GO:0018022	peptidyl-lysine methylation	19_GO:0008152 metabolic process	-4.7	5.9	6.1	30198	94	488	9	1.8	0.61	2122|4221|6839|22976|58508|79813|79823|84444|151194	MECOM|MEN1|SUV39H1|PAXIP1|KMT2C|EHMT1|CAMKMT|DOT1L|METTL21A	-2.6
GO Biological Processes	GO:0048608	reproductive structure development	19_GO:0022414 reproductive process	-4.7	2.9	5.1	30198	423	488	20	4.1	0.9	268|301|677|835|1594|3148|3280|3371|4221|5154|5872|6788|7042|7130|7536|22836|57122|79733|81930|144455	AMH|ANXA1|ZFP36L1|CASP2|CYP27B1|HMGB2|HES1|TNC|MEN1|PDGFA|RAB13|STK3|TGFB2|TNFAIP6|SF1|RHOBTB3|NUP107|E2F8|KIF18A|E2F7	-2.6
GO Biological Processes	GO:0045005	DNA-templated DNA replication maintenance of fidelity	19_GO:0008152 metabolic process	-4.7	8.2	6.7	30198	53	488	7	1.4	0.54	580|641|672|5111|5932|8914|146956	BARD1|BLM|BRCA1|PCNA|RBBP8|TIMELESS|EME1	-2.6
GO Biological Processes	GO:1901617	organic hydroxy compound biosynthetic process	19_GO:0008152 metabolic process	-4.6	4.4	5.6	30198	170	488	12	2.5	0.7	1593|1594|1610|5106|6342|7042|10449|26031|51151|51706|114883|171546	CYP27A1|CYP27B1|DAO|PCK2|SCP2|TGFB2|ACAA2|OSBPL3|SLC45A2|CYB5R1|OSBPL9|SPTSSA	-2.6
GO Biological Processes	GO:1903828	negative regulation of protein localization	19_GO:0051179 localization	-4.6	4	5.5	30198	199	488	13	2.7	0.73	88|284|580|2633|6672|7351|8500|10956|23433|26272|26524|56623|285381	ACTN2|ANGPT1|BARD1|GBP1|SP100|UCP2|PPFIA1|OS9|RHOQ|FBXO4|LATS2|INPP5E|DPH3	-2.6
GO Biological Processes	GO:0043588	skin development	19_GO:0032502 developmental process	-4.6	3.6	5.4	30198	259	488	15	3.1	0.78	301|2317|3065|3488|3673|5154|7042|8323|8546|50509|51384|51588|64834|135228|144501	ANXA1|FLNB|HDAC1|IGFBP5|ITGA2|PDGFA|TGFB2|FZD6|AP3B1|COL5A3|WNT16|PIAS4|ELOVL1|CD109|KRT80	-2.6
GO Biological Processes	GO:0003013	circulatory system process	19_GO:0032501 multicellular organismal process	-4.6	2.7	5	30198	497	488	22	4.5	0.94	151|284|1482|1889|2153|3212|4363|5023|5547|6542|7135|8862|8884|8985|9283|10052|27131|54795|64849|66002|79924|376497	ADRA2B|ANGPT1|NKX2-5|ECE1|F5|HOXB2|ABCC1|P2RX1|PRCP|SLC7A2|TNNI1|APLN|SLC5A6|PLOD3|GPR37L1|GJC1|SNX5|TRPM4|SLC13A3|CYP4F12|ADM2|SLC27A1	-2.6
GO Biological Processes	GO:0061458	reproductive system development	19_GO:0032502 developmental process	-4.6	2.9	5.1	30198	426	488	20	4.1	0.9	268|301|677|835|1594|3148|3280|3371|4221|5154|5872|6788|7042|7130|7536|22836|57122|79733|81930|144455	AMH|ANXA1|ZFP36L1|CASP2|CYP27B1|HMGB2|HES1|TNC|MEN1|PDGFA|RAB13|STK3|TGFB2|TNFAIP6|SF1|RHOBTB3|NUP107|E2F8|KIF18A|E2F7	-2.6
GO Biological Processes	GO:0046486	glycerolipid metabolic process	19_GO:0008152 metabolic process	-4.6	3.1	5.2	30198	357	488	18	3.7	0.85	3635|3636|5106|5321|5335|6583|8835|9588|55627|55750|55911|56623|64900|114971|133121|150763|154141|376497	INPP5D|INPPL1|PCK2|PLA2G4A|PLCG1|SLC22A4|SOCS2|PRDX6|SMPD4|AGK|APOBR|INPP5E|LPIN3|PTPMT1|ENPP6|GPAT2|MBOAT1|SLC27A1	-2.6
Hallmark Gene Sets	M5921	HALLMARK COMPLEMENT		-4.6	4	5.5	30198	200	488	13	2.7	0.73	88|151|308|760|1514|2153|3665|3818|5321|5327|5547|7076|25801	ACTN2|ADRA2B|ANXA5|CA2|CTSL|F5|IRF7|KLKB1|PLA2G4A|PLAT|PRCP|TIMP1|GCA	-2.6
Hallmark Gene Sets	M5939	HALLMARK P53 PATHWAY		-4.6	4	5.5	30198	200	488	13	2.7	0.73	467|677|1647|1649|3725|5111|5154|6004|6303|6520|7135|7508|10544	ATF3|ZFP36L1|GADD45A|DDIT3|JUN|PCNA|PDGFA|RGS16|SAT1|SLC3A2|TNNI1|XPC|PROCR	-2.6
Hallmark Gene Sets	M5901	HALLMARK G2M CHECKPOINT		-4.6	4	5.5	30198	200	488	13	2.7	0.73	580|994|1019|1031|1058|1063|4605|6790|6839|9055|9700|10051|56992	BARD1|CDC25B|CDK4|CDKN2C|CENPA|CENPF|MYBL2|AURKA|SUV39H1|PRC1|ESPL1|SMC4|KIF15	-2.6
Hallmark Gene Sets	M5905	HALLMARK ADIPOGENESIS		-4.6	4	5.5	30198	200	488	13	2.7	0.73	284|1031|1647|1666|3679|6342|7351|8780|8884|10010|10449|57017|376497	ANGPT1|CDKN2C|GADD45A|DECR1|ITGA7|SCP2|UCP2|RIOK3|SLC5A6|TANK|ACAA2|COQ9|SLC27A1	-2.6
GO Biological Processes	GO:0006631	fatty acid metabolic process	19_GO:0008152 metabolic process	-4.6	3.2	5.2	30198	325	488	17	3.5	0.83	672|1666|4051|5106|5321|6342|7352|10449|28965|54677|57834|64834|64900|66002|150763|285440|376497	BRCA1|DECR1|CYP4F3|PCK2|PLA2G4A|SCP2|UCP3|ACAA2|SLC27A6|CROT|CYP4F11|ELOVL1|LPIN3|CYP4F12|GPAT2|CYP4V2|SLC27A1	-2.6
GO Biological Processes	GO:0050818	regulation of coagulation	19_GO:0032501 multicellular organismal process	-4.6	6.7	6.3	30198	74	488	8	1.6	0.57	308|928|3818|5154|5327|5624|7035|10544	ANXA5|CD9|KLKB1|PDGFA|PLAT|PROC|TFPI|PROCR	-2.6
KEGG Pathway	hsa04510	Focal adhesion		-4.6	4	5.5	30198	201	488	13	2.7	0.73	60|2317|3371|3673|3679|3725|5154|5829|5908|7060|7094|10298|10451	ACTB|FLNB|TNC|ITGA2|ITGA7|JUN|PDGFA|PXN|RAP1B|THBS4|TLN1|PAK4|VAV3	-2.6
GO Biological Processes	GO:0002683	negative regulation of immune system process	19_GO:0002376 immune system process	-4.6	2.9	5	30198	430	488	20	4.1	0.9	284|301|2633|3077|3598|3635|4938|4982|5133|5335|6737|6773|7042|7130|7292|10457|11240|11274|84166|84695	ANGPT1|ANXA1|GBP1|HFE|IL13RA2|INPP5D|OAS1|TNFRSF11B|PDCD1|PLCG1|TRIM21|STAT2|TGFB2|TNFAIP6|TNFSF4|GPNMB|PADI2|USP18|NLRC5|LOXL3	-2.6
Reactome Gene Sets	R-HSA-5693607	Processing of DNA double-strand break ends		-4.5	5.7	6	30198	97	488	9	1.8	0.61	580|641|672|1017|5932|5985|8914|9656|51588	BARD1|BLM|BRCA1|CDK2|RBBP8|RFC5|TIMELESS|MDC1|PIAS4	-2.6
GO Biological Processes	GO:0006775	fat-soluble vitamin metabolic process	19_GO:0008152 metabolic process	-4.5	9.8	6.9	30198	38	488	6	1.2	0.5	1593|1594|4051|51588|57834|66002	CYP27A1|CYP27B1|CYP4F3|PIAS4|CYP4F11|CYP4F12	-2.5
KEGG Pathway	hsa05205	Proteoglycans in cancer		-4.5	3.9	5.4	30198	205	488	13	2.7	0.73	60|1514|2317|3673|4478|5335|5829|7042|8323|8826|9138|10451|51384	ACTB|CTSL|FLNB|ITGA2|MSN|PLCG1|PXN|TGFB2|FZD6|IQGAP1|ARHGEF1|VAV3|WNT16	-2.5
GO Biological Processes	GO:0016570	histone modification	19_GO:0008152 metabolic process	-4.5	2.9	5	30198	400	488	19	3.9	0.88	60|86|580|672|1017|2122|3065|4221|6790|6839|6878|11240|22976|23309|51564|55683|58508|79813|84444	ACTB|ACTL6A|BARD1|BRCA1|CDK2|MECOM|HDAC1|MEN1|AURKA|SUV39H1|TAF6|PADI2|PAXIP1|SIN3B|HDAC7|KANSL3|KMT2C|EHMT1|DOT1L	-2.5
GO Biological Processes	GO:0006006	glucose metabolic process	19_GO:0008152 metabolic process	-4.5	5.6	5.9	30198	99	488	9	1.8	0.61	467|2645|3636|4938|5106|5224|10165|92579|115209	ATF3|GCK|INPPL1|OAS1|PCK2|PGAM2|SLC25A13|G6PC3|OMA1	-2.5
GO Biological Processes	GO:0030258	lipid modification	19_GO:0008152 metabolic process	-4.5	4.2	5.5	30198	177	488	12	2.5	0.7	1577|1666|3635|3636|6342|10449|54677|55750|56623|154141|285440|619373	CYP3A5|DECR1|INPP5D|INPPL1|SCP2|ACAA2|CROT|AGK|INPP5E|MBOAT1|CYP4V2|MBOAT4	-2.5
GO Biological Processes	GO:2000147	positive regulation of cell motility	19_GO:0040011 locomotion	-4.5	2.5	4.8	30198	584	488	24	4.9	0.98	284|301|728|2041|3315|3488|3673|3687|3725|4267|4641|5154|5335|6282|7042|7060|7130|8717|10457|51564|57381|58494|59352|85360	ANGPT1|ANXA1|C5AR1|EPHA1|HSPB1|IGFBP5|ITGA2|ITGAX|JUN|CD99|MYO1C|PDGFA|PLCG1|S100A11|TGFB2|THBS4|TNFAIP6|TRADD|GPNMB|HDAC7|RHOJ|JAM2|LGR6|SYDE1	-2.5
GO Biological Processes	GO:0045739	positive regulation of DNA repair	19_GO:0048518 positive regulation of biological process	-4.5	5	5.7	30198	124	488	10	2	0.64	60|86|672|1054|5111|5932|6602|8914|51588|83666	ACTB|ACTL6A|BRCA1|CEBPG|PCNA|RBBP8|SMARCD1|TIMELESS|PIAS4|PARP9	-2.5
GO Biological Processes	GO:0060759	regulation of response to cytokine stimulus	19_GO:0050896 response to stimulus	-4.4	4.2	5.4	30198	178	488	12	2.5	0.7	284|3551|3665|4938|6773|11240|11274|51588|56928|64135|83666|84166	ANGPT1|IKBKB|IRF7|OAS1|STAT2|PADI2|USP18|PIAS4|SPPL2B|IFIH1|PARP9|NLRC5	-2.5
GO Biological Processes	GO:1901991	negative regulation of mitotic cell cycle phase transition	19_GO:0048519 negative regulation of biological process	-4.4	4.2	5.4	30198	178	488	12	2.5	0.7	580|641|672|677|835|1017|1063|5932|9735|10457|51512|144455	BARD1|BLM|BRCA1|ZFP36L1|CASP2|CDK2|CENPF|RBBP8|KNTC1|GPNMB|GTSE1|E2F7	-2.5
Reactome Gene Sets	R-HSA-140877	Formation of Fibrin Clot (Clotting Cascade)		-4.4	9.5	6.8	30198	39	488	6	1.2	0.5	2153|3818|5547|5624|7035|10544	F5|KLKB1|PRCP|PROC|TFPI|PROCR	-2.5
GO Biological Processes	GO:0010389	regulation of G2/M transition of mitotic cell cycle	19_GO:0050789 regulation of biological process	-4.4	5.6	5.9	30198	100	488	9	1.8	0.61	580|641|672|994|1017|1019|1063|5932|6790	BARD1|BLM|BRCA1|CDC25B|CDK2|CDK4|CENPF|RBBP8|AURKA	-2.5
GO Biological Processes	GO:0045071	negative regulation of viral genome replication	19_GO:0016032 viral process	-4.4	7.6	6.4	30198	57	488	7	1.4	0.54	4599|4938|4939|9582|56829|64135|84875	MX1|OAS1|OAS2|APOBEC3B|ZC3HAV1|IFIH1|PARP10	-2.5
Reactome Gene Sets	R-HSA-2262752	Cellular responses to stress		-4.4	2.3	4.7	30198	784	488	29	5.9	1.1	467|1017|1019|1031|1054|1649|2077|2882|3725|4363|5701|6009|6737|7094|8086|9261|9588|10954|23309|27000|50488|51726|55062|57122|79813|84447|84790|85441|90639	ATF3|CDK2|CDK4|CDKN2C|CEBPG|DDIT3|ERF|GPX7|JUN|ABCC1|PSMC2|RHEB|TRIM21|TLN1|AAAS|MAPKAPK2|PRDX6|PDIA5|SIN3B|DNAJC2|MINK1|DNAJB11|WIPI1|NUP107|EHMT1|SYVN1|TUBA1C|HELZ2|COX19	-2.5
GO Biological Processes	GO:0006468	protein phosphorylation	19_GO:0008152 metabolic process	-4.4	2.4	4.7	30198	704	488	27	5.5	1	268|790|994|1017|1019|1453|1760|2041|3551|4919|5255|5256|5260|5613|6788|6790|6878|7042|8780|9020|9261|10298|26524|29941|50488|79924|728642	AMH|CAD|CDC25B|CDK2|CDK4|CSNK1D|DMPK|EPHA1|IKBKB|ROR1|PHKA1|PHKA2|PHKG1|PRKX|STK3|AURKA|TAF6|TGFB2|RIOK3|MAP3K14|MAPKAPK2|PAK4|LATS2|PKN3|MINK1|ADM2|CDK11A	-2.5
Reactome Gene Sets	R-HSA-73894	DNA Repair		-4.4	3.1	5	30198	336	488	17	3.5	0.83	60|86|580|641|672|1017|5111|5439|5932|5985|7508|8914|9656|22976|27434|51588|146956	ACTB|ACTL6A|BARD1|BLM|BRCA1|CDK2|PCNA|POLR2J|RBBP8|RFC5|XPC|TIMELESS|MDC1|PAXIP1|POLM|PIAS4|EME1	-2.5
GO Biological Processes	GO:0009233	menaquinone metabolic process	19_GO:0008152 metabolic process	-4.4	37	10	30198	5	488	3	0.61	0.35	4051|57834|66002	CYP4F3|CYP4F11|CYP4F12	-2.4
GO Biological Processes	GO:0036100	leukotriene catabolic process	19_GO:0008152 metabolic process	-4.4	37	10	30198	5	488	3	0.61	0.35	4051|57834|66002	CYP4F3|CYP4F11|CYP4F12	-2.4
GO Biological Processes	GO:1901662	quinone catabolic process	19_GO:0008152 metabolic process	-4.4	37	10	30198	5	488	3	0.61	0.35	4051|57834|66002	CYP4F3|CYP4F11|CYP4F12	-2.4
GO Biological Processes	GO:0036101	leukotriene B4 catabolic process	19_GO:0008152 metabolic process	-4.4	37	10	30198	5	488	3	0.61	0.35	4051|57834|66002	CYP4F3|CYP4F11|CYP4F12	-2.4
GO Biological Processes	GO:0043414	macromolecule methylation	19_GO:0008152 metabolic process	-4.4	3.4	5.1	30198	272	488	15	3.1	0.78	1789|2122|4221|4234|6637|6839|10196|11180|22976|58508|79813|79823|84444|84705|151194	DNMT3B|MECOM|MEN1|METTL1|SNRPG|SUV39H1|PRMT3|WDR6|PAXIP1|KMT2C|EHMT1|CAMKMT|DOT1L|GTPBP3|METTL21A	-2.4
GO Biological Processes	GO:0044773	mitotic DNA damage checkpoint signaling	19_GO:0023052 signaling	-4.4	6.3	6	30198	79	488	8	1.6	0.57	641|672|835|1017|7508|9656|51512|146956	BLM|BRCA1|CASP2|CDK2|XPC|MDC1|GTSE1|EME1	-2.4
GO Biological Processes	GO:0031023	microtubule organizing center organization	19_GO:0009987 cellular process	-4.4	5.5	5.8	30198	102	488	9	1.8	0.61	672|1017|1647|6790|9639|9662|22995|23354|55125	BRCA1|CDK2|GADD45A|AURKA|ARHGEF10|CEP135|CEP152|HAUS5|CEP192	-2.4
GO Biological Processes	GO:0042363	fat-soluble vitamin catabolic process	19_GO:0008152 metabolic process	-4.4	19	8.3	30198	13	488	4	0.82	0.41	1594|4051|57834|66002	CYP27B1|CYP4F3|CYP4F11|CYP4F12	-2.4
Reactome Gene Sets	R-HSA-3247509	Chromatin modifying enzymes		-4.3	3.4	5.1	30198	274	488	15	3.1	0.78	60|86|1019|2122|3065|5077|6602|6839|10196|10362|11240|55683|58508|79813|84444	ACTB|ACTL6A|CDK4|MECOM|HDAC1|PAX3|SMARCD1|SUV39H1|PRMT3|HMG20B|PADI2|KANSL3|KMT2C|EHMT1|DOT1L	-2.4
Reactome Gene Sets	R-HSA-4839726	Chromatin organization		-4.3	3.4	5.1	30198	274	488	15	3.1	0.78	60|86|1019|2122|3065|5077|6602|6839|10196|10362|11240|55683|58508|79813|84444	ACTB|ACTL6A|CDK4|MECOM|HDAC1|PAX3|SMARCD1|SUV39H1|PRMT3|HMG20B|PADI2|KANSL3|KMT2C|EHMT1|DOT1L	-2.4
GO Biological Processes	GO:0000077	DNA damage checkpoint signaling	19_GO:0023052 signaling	-4.3	5.4	5.7	30198	103	488	9	1.8	0.61	641|672|835|1017|7508|9656|51512|84444|146956	BLM|BRCA1|CASP2|CDK2|XPC|MDC1|GTSE1|DOT1L|EME1	-2.4
GO Biological Processes	GO:0060337	type I interferon signaling pathway	19_GO:0044419 biological process involved in interspecies interaction between organisms	-4.3	9.1	6.6	30198	41	488	6	1.2	0.5	3665|4615|4939|6672|6773|10010	IRF7|MYD88|OAS2|SP100|STAT2|TANK	-2.4
KEGG Pathway	hsa03440	Homologous recombination		-4.3	9.1	6.6	30198	41	488	6	1.2	0.5	580|641|672|5932|6742|146956	BARD1|BLM|BRCA1|RBBP8|SSBP1|EME1	-2.4
GO Biological Processes	GO:0051272	positive regulation of cellular component movement	19_GO:0051179 localization	-4.3	2.5	4.7	30198	597	488	24	4.9	0.98	284|301|728|2041|3315|3488|3673|3687|3725|4267|4641|5154|5335|6282|7042|7060|7130|8717|10457|51564|57381|58494|59352|85360	ANGPT1|ANXA1|C5AR1|EPHA1|HSPB1|IGFBP5|ITGA2|ITGAX|JUN|CD99|MYO1C|PDGFA|PLCG1|S100A11|TGFB2|THBS4|TNFAIP6|TRADD|GPNMB|HDAC7|RHOJ|JAM2|LGR6|SYDE1	-2.4
GO Biological Processes	GO:0098773	skin epidermis development	19_GO:0032502 developmental process	-4.3	6.1	5.9	30198	81	488	8	1.6	0.57	3065|3488|5154|7042|8323|8546|51588|135228	HDAC1|IGFBP5|PDGFA|TGFB2|FZD6|AP3B1|PIAS4|CD109	-2.4
Reactome Gene Sets	R-HSA-8953897	Cellular responses to stimuli		-4.3	2.2	4.6	30198	798	488	29	5.9	1.1	467|1017|1019|1031|1054|1649|2077|2882|3725|4363|5701|6009|6737|7094|8086|9261|9588|10954|23309|27000|50488|51726|55062|57122|79813|84447|84790|85441|90639	ATF3|CDK2|CDK4|CDKN2C|CEBPG|DDIT3|ERF|GPX7|JUN|ABCC1|PSMC2|RHEB|TRIM21|TLN1|AAAS|MAPKAPK2|PRDX6|PDIA5|SIN3B|DNAJC2|MINK1|DNAJB11|WIPI1|NUP107|EHMT1|SYVN1|TUBA1C|HELZ2|COX19	-2.4
GO Biological Processes	GO:0040017	positive regulation of locomotion	19_GO:0040011 locomotion	-4.3	2.5	4.7	30198	599	488	24	4.9	0.98	284|301|728|2041|3315|3488|3673|3687|3725|4267|4641|5154|5335|6282|7042|7060|7130|8717|10457|51564|57381|58494|59352|85360	ANGPT1|ANXA1|C5AR1|EPHA1|HSPB1|IGFBP5|ITGA2|ITGAX|JUN|CD99|MYO1C|PDGFA|PLCG1|S100A11|TGFB2|THBS4|TNFAIP6|TRADD|GPNMB|HDAC7|RHOJ|JAM2|LGR6|SYDE1	-2.4
GO Biological Processes	GO:0006954	inflammatory response	19_GO:0050896 response to stimulus	-4.3	2.6	4.7	30198	523	488	22	4.5	0.94	12|301|728|1116|3148|3551|3725|3818|4615|5023|5547|6349|6614|7076|7130|7292|8546|9261|10392|84695|84818|148022	SERPINA3|ANXA1|C5AR1|CHI3L1|HMGB2|IKBKB|JUN|KLKB1|MYD88|P2RX1|PRCP|CCL3L1|SIGLEC1|TIMP1|TNFAIP6|TNFSF4|AP3B1|MAPKAPK2|NOD1|LOXL3|IL17RC|TICAM1	-2.4
Reactome Gene Sets	R-HSA-9013149	RAC1 GTPase cycle		-4.3	4	5.3	30198	185	488	12	2.5	0.7	8826|9639|10298|10451|10652|25894|55200|57522|64411|81624|128239|128272	IQGAP1|ARHGEF10|PAK4|VAV3|YKT6|PLEKHG4|PLEKHG6|SRGAP1|ARAP3|DIAPH3|IQGAP3|ARHGEF19	-2.4
KEGG Pathway	hsa05417	Lipid and atherosclerosis		-4.3	3.7	5.2	30198	215	488	13	2.7	0.73	839|1649|3551|3665|3725|4615|5335|5908|6349|9138|10010|10451|148022	CASP6|DDIT3|IKBKB|IRF7|JUN|MYD88|PLCG1|RAP1B|CCL3L1|ARHGEF1|TANK|VAV3|TICAM1	-2.4
Hallmark Gene Sets	M5923	HALLMARK PI3K AKT MTOR SIGNALING		-4.3	5.3	5.7	30198	105	488	9	1.8	0.61	1017|1019|1649|4615|5335|6773|10298|10392|10451	CDK2|CDK4|DDIT3|MYD88|PLCG1|STAT2|PAK4|NOD1|VAV3	-2.4
Reactome Gene Sets	R-HSA-163841	Gamma carboxylation, hypusine formation and arylsulfatase activation		-4.3	8.8	6.5	30198	42	488	6	1.2	0.5	414|416|1801|5624|79642|285381	ARSD|ARSF|DPH1|PROC|ARSJ|DPH3	-2.4
GO Biological Processes	GO:0010942	positive regulation of cell death	19_GO:0048518 positive regulation of biological process	-4.2	2.5	4.6	30198	605	488	24	4.9	0.98	301|467|580|835|839|1647|1649|1785|3635|3725|4605|5133|5335|6788|7042|7351|8717|10392|10497|26524|51330|51588|115209|155061	ANXA1|ATF3|BARD1|CASP2|CASP6|GADD45A|DDIT3|DNM2|INPP5D|JUN|MYBL2|PDCD1|PLCG1|STK3|TGFB2|UCP2|TRADD|NOD1|UNC13B|LATS2|TNFRSF12A|PIAS4|OMA1|ZNF746	-2.3
Reactome Gene Sets	R-HSA-6804116	TP53 Regulates Transcription of Genes Involved in G1 Cell Cycle Arrest		-4.2	18	8	30198	14	488	4	0.82	0.41	1017|25946|79733|144455	CDK2|ZNF385A|E2F8|E2F7	-2.3
GO Biological Processes	GO:2000105	positive regulation of DNA-templated DNA replication	19_GO:0048518 positive regulation of biological process	-4.2	18	8	30198	14	488	4	0.82	0.41	1017|6742|79733|144455	CDK2|SSBP1|E2F8|E2F7	-2.3
GO Biological Processes	GO:0044774	mitotic DNA integrity checkpoint signaling	19_GO:0023052 signaling	-4.2	6	5.8	30198	83	488	8	1.6	0.57	641|672|835|1017|7508|9656|51512|146956	BLM|BRCA1|CASP2|CDK2|XPC|MDC1|GTSE1|EME1	-2.3
KEGG Pathway	hsa04810	Regulation of actin cytoskeleton		-4.2	3.7	5.1	30198	218	488	13	2.7	0.73	60|3673|3679|3687|4478|5154|5829|8826|9138|10298|10451|81624|128239	ACTB|ITGA2|ITGA7|ITGAX|MSN|PDGFA|PXN|IQGAP1|ARHGEF1|PAK4|VAV3|DIAPH3|IQGAP3	-2.3
Reactome Gene Sets	R-HSA-5633007	Regulation of TP53 Activity		-4.2	4.3	5.3	30198	160	488	11	2.3	0.67	580|641|672|1017|3065|5932|5985|6790|6878|25946|79813	BARD1|BLM|BRCA1|CDK2|HDAC1|RBBP8|RFC5|AURKA|TAF6|ZNF385A|EHMT1	-2.3
GO Biological Processes	GO:0035825	homologous recombination	19_GO:0008152 metabolic process	-4.2	7	6	30198	62	488	7	1.4	0.54	580|672|4439|5932|29893|84057|146956	BARD1|BRCA1|MSH5|RBBP8|PSMC3IP|MND1|EME1	-2.3
GO Biological Processes	GO:0071357	cellular response to type I interferon	19_GO:0044419 biological process involved in interspecies interaction between organisms	-4.2	8.6	6.4	30198	43	488	6	1.2	0.5	3665|4615|4939|6672|6773|10010	IRF7|MYD88|OAS2|SP100|STAT2|TANK	-2.3
GO Biological Processes	GO:0044242	cellular lipid catabolic process	19_GO:0008152 metabolic process	-4.2	3.9	5.2	30198	189	488	12	2.5	0.7	1666|5106|5321|5335|6342|9588|10449|54677|55627|64900|79887|133121	DECR1|PCK2|PLA2G4A|PLCG1|SCP2|PRDX6|ACAA2|CROT|SMPD4|LPIN3|PLBD1|ENPP6	-2.3
GO Biological Processes	GO:0019363	pyridine nucleotide biosynthetic process	19_GO:0008152 metabolic process	-4.2	11	7	30198	27	488	5	1	0.46	23475|65220|83666|84875|349565	QPRT|NADK|PARP9|PARP10|NMNAT3	-2.3
GO Biological Processes	GO:0019359	nicotinamide nucleotide biosynthetic process	19_GO:0008152 metabolic process	-4.2	11	7	30198	27	488	5	1	0.46	23475|65220|83666|84875|349565	QPRT|NADK|PARP9|PARP10|NMNAT3	-2.3
GO Biological Processes	GO:0034508	centromere complex assembly	19_GO:0009987 cellular process	-4.2	11	7	30198	27	488	5	1	0.46	1058|1063|9735|23421|55355	CENPA|CENPF|KNTC1|ITGB3BP|HJURP	-2.3
GO Biological Processes	GO:0005996	monosaccharide metabolic process	19_GO:0008152 metabolic process	-4.2	4.2	5.3	30198	161	488	11	2.3	0.67	467|2645|3636|4938|5106|5224|7355|10165|23275|92579|115209	ATF3|GCK|INPPL1|OAS1|PCK2|PGAM2|SLC35A2|SLC25A13|POFUT2|G6PC3|OMA1	-2.3
GO Biological Processes	GO:0031960	response to corticosteroid	19_GO:0050896 response to stimulus	-4.2	4.2	5.3	30198	161	488	11	2.3	0.67	301|594|677|3485|4129|5106|5111|5327|7352|7538|114907	ANXA1|BCKDHB|ZFP36L1|IGFBP2|MAOB|PCK2|PCNA|PLAT|UCP3|ZFP36|FBXO32	-2.3
GO Biological Processes	GO:0072329	monocarboxylic acid catabolic process	19_GO:0008152 metabolic process	-4.2	5.2	5.5	30198	108	488	9	1.8	0.61	1666|4051|5106|6342|10449|54677|57834|64900|66002	DECR1|CYP4F3|PCK2|SCP2|ACAA2|CROT|CYP4F11|LPIN3|CYP4F12	-2.3
GO Biological Processes	GO:0043433	negative regulation of DNA-binding transcription factor activity	19_GO:0008152 metabolic process	-4.2	3.9	5.2	30198	190	488	12	2.5	0.7	1054|1649|3280|4221|6672|6737|7292|8323|22976|51588|84166|84875	CEBPG|DDIT3|HES1|MEN1|SP100|TRIM21|TNFSF4|FZD6|PAXIP1|PIAS4|NLRC5|PARP10	-2.3
Reactome Gene Sets	R-HSA-196854	Metabolism of vitamins and cofactors		-4.2	3.9	5.2	30198	190	488	12	2.5	0.7	1528|4363|6470|8884|23475|57017|65220|80704|83666|84875|166785|349565	CYB5A|ABCC1|SHMT1|SLC5A6|QPRT|COQ9|NADK|SLC19A3|PARP9|PARP10|MMAA|NMNAT3	-2.3
GO Biological Processes	GO:0044262	cellular carbohydrate metabolic process	19_GO:0008152 metabolic process	-4.2	4.2	5.2	30198	162	488	11	2.3	0.67	2645|2990|5106|5255|5256|5260|5321|5837|56623|84752|93010	GCK|GUSB|PCK2|PHKA1|PHKA2|PHKG1|PLA2G4A|PYGM|INPP5E|B3GNT9|B3GNT7	-2.3
KEGG Pathway	hsa05161	Hepatitis B		-4.2	4.2	5.2	30198	162	488	11	2.3	0.67	1017|1959|3551|3665|3725|4615|5111|6773|7042|64135|148022	CDK2|EGR2|IKBKB|IRF7|JUN|MYD88|PCNA|STAT2|TGFB2|IFIH1|TICAM1	-2.3
GO Biological Processes	GO:0098609	cell-cell adhesion	19_GO:0009987 cellular process	-4.1	2.5	4.6	30198	537	488	22	4.5	0.94	60|301|302|677|965|3315|3673|3679|3687|4267|4478|4867|6282|6614|6814|7042|7060|7094|10298|24146|58494|64221	ACTB|ANXA1|ANXA2|ZFP36L1|CD58|HSPB1|ITGA2|ITGA7|ITGAX|CD99|MSN|NPHP1|S100A11|SIGLEC1|STXBP3|TGFB2|THBS4|TLN1|PAK4|CLDN15|JAM2|ROBO3	-2.3
Reactome Gene Sets	R-HSA-912446	Meiotic recombination		-4.1	5.8	5.7	30198	86	488	8	1.6	0.57	641|672|1017|1019|4439|5932|29893|84057	BLM|BRCA1|CDK2|CDK4|MSH5|RBBP8|PSMC3IP|MND1	-2.2
KEGG Pathway	hsa05202	Transcriptional misregulation in cancer		-4.1	3.8	5.1	30198	193	488	12	2.5	0.7	1031|1647|1649|3065|4221|4286|5077|5154|5327|51384|84444|171558	CDKN2C|GADD45A|DDIT3|HDAC1|MEN1|MITF|PAX3|PDGFA|PLAT|WNT16|DOT1L|PTCRA	-2.2
GO Biological Processes	GO:0043122	regulation of I-kappaB kinase/NF-kappaB signaling	19_GO:0023052 signaling	-4.1	3.4	4.9	30198	255	488	14	2.9	0.76	284|3065|3315|3551|4615|4919|6737|8717|8780|9020|9830|10010|10392|148022	ANGPT1|HDAC1|HSPB1|IKBKB|MYD88|ROR1|TRIM21|TRADD|RIOK3|MAP3K14|TRIM14|TANK|NOD1|TICAM1	-2.2
GO Biological Processes	GO:0009111	vitamin catabolic process	19_GO:0008152 metabolic process	-4.1	17	7.7	30198	15	488	4	0.82	0.41	1594|4051|57834|66002	CYP27B1|CYP4F3|CYP4F11|CYP4F12	-2.2
GO Biological Processes	GO:0036102	leukotriene B4 metabolic process	19_GO:0008152 metabolic process	-4.1	31	9.4	30198	6	488	3	0.61	0.35	4051|57834|66002	CYP4F3|CYP4F11|CYP4F12	-2.2
GO Biological Processes	GO:1902172	regulation of keratinocyte apoptotic process	19_GO:0050789 regulation of biological process	-4.1	31	9.4	30198	6	488	3	0.61	0.35	677|7538|51588	ZFP36L1|ZFP36|PIAS4	-2.2
GO Biological Processes	GO:0031297	replication fork processing	19_GO:0008152 metabolic process	-4.1	8.3	6.2	30198	45	488	6	1.2	0.5	580|641|672|5111|5932|146956	BARD1|BLM|BRCA1|PCNA|RBBP8|EME1	-2.2
GO Biological Processes	GO:0030195	negative regulation of blood coagulation	19_GO:0048519 negative regulation of biological process	-4.1	8.3	6.2	30198	45	488	6	1.2	0.5	928|3818|5154|5327|5624|7035	CD9|KLKB1|PDGFA|PLAT|PROC|TFPI	-2.2
GO Biological Processes	GO:0051301	cell division	19_GO:0009987 cellular process	-4.1	2.6	4.6	30198	503	488	21	4.3	0.92	994|1017|1019|1058|1063|5932|6790|7042|8914|9055|9150|9700|9735|10051|23194|23354|23421|26524|54892|84790|146909	CDC25B|CDK2|CDK4|CENPA|CENPF|RBBP8|AURKA|TGFB2|TIMELESS|PRC1|CTDP1|ESPL1|KNTC1|SMC4|FBXL7|HAUS5|ITGB3BP|LATS2|NCAPG2|TUBA1C|KIF18B	-2.2
GO Biological Processes	GO:0006091	generation of precursor metabolites and energy	19_GO:0008152 metabolic process	-4.1	2.8	4.7	30198	394	488	18	3.7	0.85	669|1528|2645|4129|4967|5018|5224|5255|5256|5260|5837|8974|10165|10954|27158|54677|57017|93058	BPGM|CYB5A|GCK|MAOB|OGDH|OXA1L|PGAM2|PHKA1|PHKA2|PHKG1|PYGM|P4HA2|SLC25A13|PDIA5|NDOR1|CROT|COQ9|COQ10A	-2.2
GO Biological Processes	GO:0001959	regulation of cytokine-mediated signaling pathway	19_GO:0023052 signaling	-4.1	4.1	5.1	30198	166	488	11	2.3	0.67	284|3551|3665|4938|6773|11240|11274|51588|56928|83666|84166	ANGPT1|IKBKB|IRF7|OAS1|STAT2|PADI2|USP18|PIAS4|SPPL2B|PARP9|NLRC5	-2.2
GO Biological Processes	GO:0070633	transepithelial transport	19_GO:0051179 localization	-4	11	6.7	30198	29	488	5	1	0.46	1186|1187|4363|7439|65010	CLCN7|CLCNKA|ABCC1|BEST1|SLC26A6	-2.2
GO Biological Processes	GO:1900047	negative regulation of hemostasis	19_GO:0048519 negative regulation of biological process	-4	8.1	6.2	30198	46	488	6	1.2	0.5	928|3818|5154|5327|5624|7035	CD9|KLKB1|PDGFA|PLAT|PROC|TFPI	-2.2
Reactome Gene Sets	R-HSA-1660662	Glycosphingolipid metabolism		-4	8.1	6.2	30198	46	488	6	1.2	0.5	414|416|5476|51228|55627|79642	ARSD|ARSF|CTSA|GLTP|SMPD4|ARSJ	-2.2
GO Biological Processes	GO:0009395	phospholipid catabolic process	19_GO:0008152 metabolic process	-4	8.1	6.2	30198	46	488	6	1.2	0.5	5321|5335|9588|55627|79887|133121	PLA2G4A|PLCG1|PRDX6|SMPD4|PLBD1|ENPP6	-2.2
Reactome Gene Sets	R-HSA-211897	Cytochrome P450 - arranged by substrate type		-4	6.6	5.8	30198	66	488	7	1.4	0.54	1577|1593|1594|4051|57834|66002|285440	CYP3A5|CYP27A1|CYP27B1|CYP4F3|CYP4F11|CYP4F12|CYP4V2	-2.2
Reactome Gene Sets	R-HSA-5663202	Diseases of signal transduction by growth factor receptors and second messengers		-4	2.7	4.6	30198	433	488	19	3.9	0.88	60|3065|3280|4478|5154|5335|5439|5701|5908|6238|7094|8323|8546|8826|10956|51564|55750|56829|84447	ACTB|HDAC1|HES1|MSN|PDGFA|PLCG1|POLR2J|PSMC2|RAP1B|RRBP1|TLN1|FZD6|AP3B1|IQGAP1|OS9|HDAC7|AGK|ZC3HAV1|SYVN1	-2.2
Reactome Gene Sets	R-HSA-397014	Muscle contraction		-4	3.8	5	30198	197	488	12	2.5	0.7	88|301|302|800|1482|1760|3750|5349|5829|7094|7135|59285	ACTN2|ANXA1|ANXA2|CALD1|NKX2-5|DMPK|KCND1|FXYD3|PXN|TLN1|TNNI1|CACNG6	-2.2
GO Biological Processes	GO:0030155	regulation of cell adhesion	19_GO:0050789 regulation of biological process	-4	2.2	4.4	30198	786	488	28	5.7	1.1	60|86|284|301|928|970|1307|1785|2041|2633|3077|3280|3371|3485|3673|4221|4811|5613|6602|7042|7094|7292|8546|10451|10457|25930|50488|84695	ACTB|ACTL6A|ANGPT1|ANXA1|CD9|CD70|COL16A1|DNM2|EPHA1|GBP1|HFE|HES1|TNC|IGFBP2|ITGA2|MEN1|NID1|PRKX|SMARCD1|TGFB2|TLN1|TNFSF4|AP3B1|VAV3|GPNMB|PTPN23|MINK1|LOXL3	-2.2
Reactome Gene Sets	R-HSA-195258	RHO GTPase Effectors		-4	3	4.7	30198	327	488	16	3.3	0.81	60|1058|1063|4221|8826|9055|9735|23421|23433|29941|54763|57122|81624|81930|84790|128239	ACTB|CENPA|CENPF|MEN1|IQGAP1|PRC1|KNTC1|ITGB3BP|RHOQ|PKN3|ROPN1|NUP107|DIAPH3|KIF18A|TUBA1C|IQGAP3	-2.2
GO Biological Processes	GO:1903035	negative regulation of response to wounding	19_GO:0048519 negative regulation of biological process	-4	5.6	5.5	30198	89	488	8	1.6	0.57	928|3818|5154|5327|5624|7035|56963|135228	CD9|KLKB1|PDGFA|PLAT|PROC|TFPI|RGMA|CD109	-2.2
KEGG Pathway	hsa04670	Leukocyte transendothelial migration		-4	4.9	5.3	30198	114	488	9	1.8	0.61	60|4267|4478|5335|5829|5908|10451|24146|58494	ACTB|CD99|MSN|PLCG1|PXN|RAP1B|VAV3|CLDN15|JAM2	-2.2
GO Biological Processes	GO:0010212	response to ionizing radiation	19_GO:0050896 response to stimulus	-4	4.4	5.2	30198	141	488	10	2	0.64	301|580|641|672|1647|1785|4221|10010|22976|26272	ANXA1|BARD1|BLM|BRCA1|GADD45A|DNM2|MEN1|TANK|PAXIP1|FBXO4	-2.2
Reactome Gene Sets	R-HSA-6802952	Signaling by BRAF and RAF1 fusions		-4	6.5	5.7	30198	67	488	7	1.4	0.54	60|5908|7094|8546|8826|55750|56829	ACTB|RAP1B|TLN1|AP3B1|IQGAP1|AGK|ZC3HAV1	-2.2
Reactome Gene Sets	R-HSA-71387	Metabolism of carbohydrates		-4	3.1	4.7	30198	295	488	15	3.1	0.78	669|2645|2990|5106|5224|5255|5256|5260|5837|8086|10165|57122|92579|93010|113189	BPGM|GCK|GUSB|PCK2|PGAM2|PHKA1|PHKA2|PHKG1|PYGM|AAAS|SLC25A13|NUP107|G6PC3|B3GNT7|CHST14	-2.2
Hallmark Gene Sets	M5893	HALLMARK MITOTIC SPINDLE		-4	3.7	5	30198	199	488	12	2.5	0.7	1063|1453|2317|5829|6790|9055|9700|9735|10051|55125|56992|64411	CENPF|CSNK1D|FLNB|PXN|AURKA|PRC1|ESPL1|KNTC1|SMC4|CEP192|KIF15|ARAP3	-2.2
Reactome Gene Sets	R-HSA-1852241	Organelle biogenesis and maintenance		-4	3.1	4.7	30198	296	488	15	3.1	0.78	1453|4867|6742|7978|9662|22981|22995|23354|54927|55125|56623|79989|84790|85302|85441	CSNK1D|NPHP1|SSBP1|MTERF1|CEP135|NINL|CEP152|HAUS5|CHCHD3|CEP192|INPP5E|TTC26|TUBA1C|FBF1|HELZ2	-2.1
Hallmark Gene Sets	M5915	HALLMARK APICAL JUNCTION		-4	3.7	4.9	30198	200	488	12	2.5	0.7	60|88|268|649|1307|3636|3673|4267|4478|4982|5335|24146	ACTB|ACTN2|AMH|BMP1|COL16A1|INPPL1|ITGA2|CD99|MSN|TNFRSF11B|PLCG1|CLDN15	-2.1
Hallmark Gene Sets	M5890	HALLMARK TNFA SIGNALING VIA NFKB		-4	3.7	4.9	30198	200	488	12	2.5	0.7	467|1647|1959|3280|3371|3725|6303|7050|7130|7538|10010|64135	ATF3|GADD45A|EGR2|HES1|TNC|JUN|SAT1|TGIF1|TNFAIP6|ZFP36|TANK|IFIH1	-2.1
GO Biological Processes	GO:0140467	integrated stress response signaling	19_GO:0050896 response to stimulus	-4	10	6.5	30198	30	488	5	1	0.46	1054|1649|3725|4778|115209	CEBPG|DDIT3|JUN|NFE2|OMA1	-2.1
GO Biological Processes	GO:0015849	organic acid transport	19_GO:0051179 localization	-3.9	3.3	4.8	30198	264	488	14	2.9	0.76	301|4363|5321|6520|6542|6583|8884|10165|28965|54677|64849|65010|80131|376497	ANXA1|ABCC1|PLA2G4A|SLC3A2|SLC7A2|SLC22A4|SLC5A6|SLC25A13|SLC27A6|CROT|SLC13A3|SLC26A6|LRRC8E|SLC27A1	-2.1
Reactome Gene Sets	R-HSA-5685942	HDR through Homologous Recombination (HRR)		-3.9	6.4	5.7	30198	68	488	7	1.4	0.54	580|641|672|5111|5932|5985|146956	BARD1|BLM|BRCA1|PCNA|RBBP8|RFC5|EME1	-2.1
Reactome Gene Sets	R-HSA-877300	Interferon gamma signaling		-3.9	5.4	5.4	30198	91	488	8	1.6	0.57	2633|3665|4938|4939|6672|6737|9830|10379	GBP1|IRF7|OAS1|OAS2|SP100|TRIM21|TRIM14|IRF9	-2.1
Reactome Gene Sets	R-HSA-70326	Glucose metabolism		-3.9	5.4	5.4	30198	91	488	8	1.6	0.57	669|2645|5106|5224|8086|10165|57122|92579	BPGM|GCK|PCK2|PGAM2|AAAS|SLC25A13|NUP107|G6PC3	-2.1
Reactome Gene Sets	R-HSA-1474165	Reproduction		-3.9	4.3	5.1	30198	143	488	10	2	0.64	641|672|928|1017|1019|4439|5932|29893|84057|84329	BLM|BRCA1|CD9|CDK2|CDK4|MSH5|RBBP8|PSMC3IP|MND1|HVCN1	-2.1
GO Biological Processes	GO:0006310	DNA recombination	19_GO:0008152 metabolic process	-3.9	3.5	4.8	30198	233	488	13	2.7	0.73	86|580|641|672|3148|4439|5932|6932|22976|27434|29893|84057|146956	ACTL6A|BARD1|BLM|BRCA1|HMGB2|MSH5|RBBP8|TCF7|PAXIP1|POLM|PSMC3IP|MND1|EME1	-2.1
GO Biological Processes	GO:0016051	carbohydrate biosynthetic process	19_GO:0008152 metabolic process	-3.9	4.8	5.2	30198	117	488	9	1.8	0.61	467|5106|5224|5260|10165|84752|92579|93010|113189	ATF3|PCK2|PGAM2|PHKG1|SLC25A13|B3GNT9|G6PC3|B3GNT7|CHST14	-2.1
Reactome Gene Sets	R-HSA-6804756	Regulation of TP53 Activity through Phosphorylation		-3.9	5.4	5.4	30198	92	488	8	1.6	0.57	580|641|672|1017|5932|5985|6790|6878	BARD1|BLM|BRCA1|CDK2|RBBP8|RFC5|AURKA|TAF6	-2.1
GO Biological Processes	GO:0001819	positive regulation of cytokine production	19_GO:0048518 positive regulation of biological process	-3.9	2.6	4.5	30198	481	488	20	4.1	0.9	301|672|728|965|1054|1116|1649|3148|3315|3665|4615|4938|4939|7292|8780|9261|10392|10622|64135|148022	ANXA1|BRCA1|C5AR1|CD58|CEBPG|CHI3L1|DDIT3|HMGB2|HSPB1|IRF7|MYD88|OAS1|OAS2|TNFSF4|RIOK3|MAPKAPK2|NOD1|POLR3G|IFIH1|TICAM1	-2.1
GO Biological Processes	GO:0072525	pyridine-containing compound biosynthetic process	19_GO:0008152 metabolic process	-3.9	10	6.4	30198	31	488	5	1	0.46	23475|65220|83666|84875|349565	QPRT|NADK|PARP9|PARP10|NMNAT3	-2.1
GO Biological Processes	GO:0006094	gluconeogenesis	19_GO:0008152 metabolic process	-3.9	10	6.4	30198	31	488	5	1	0.46	467|5106|5224|10165|92579	ATF3|PCK2|PGAM2|SLC25A13|G6PC3	-2.1
Reactome Gene Sets	R-HSA-196807	Nicotinate metabolism		-3.9	10	6.4	30198	31	488	5	1	0.46	23475|65220|83666|84875|349565	QPRT|NADK|PARP9|PARP10|NMNAT3	-2.1
GO Biological Processes	GO:0019362	pyridine nucleotide metabolic process	19_GO:0008152 metabolic process	-3.9	10	6.4	30198	31	488	5	1	0.46	23475|65220|83666|84875|349565	QPRT|NADK|PARP9|PARP10|NMNAT3	-2.1
GO Biological Processes	GO:0046496	nicotinamide nucleotide metabolic process	19_GO:0008152 metabolic process	-3.9	10	6.4	30198	31	488	5	1	0.46	23475|65220|83666|84875|349565	QPRT|NADK|PARP9|PARP10|NMNAT3	-2.1
KEGG Pathway	hsa05203	Viral carcinogenesis		-3.9	3.6	4.8	30198	204	488	12	2.5	0.7	1017|1019|1959|3065|3665|3725|5829|6672|8717|9261|10379|51564	CDK2|CDK4|EGR2|HDAC1|IRF7|JUN|PXN|SP100|TRADD|MAPKAPK2|IRF9|HDAC7	-2.1
GO Biological Processes	GO:0045088	regulation of innate immune response	19_GO:0044419 biological process involved in interspecies interaction between organisms	-3.9	3.4	4.8	30198	236	488	13	2.7	0.73	839|3148|3430|3551|3665|4938|6737|6773|8780|10622|11274|83666|84166	CASP6|HMGB2|IFI35|IKBKB|IRF7|OAS1|TRIM21|STAT2|RIOK3|POLR3G|USP18|PARP9|NLRC5	-2.1
Reactome Gene Sets	R-HSA-70221	Glycogen breakdown (glycogenolysis)		-3.9	15	7.2	30198	17	488	4	0.82	0.41	5255|5256|5260|5837	PHKA1|PHKA2|PHKG1|PYGM	-2.1
GO Biological Processes	GO:0008544	epidermis development	19_GO:0032502 developmental process	-3.9	3.1	4.6	30198	303	488	15	3.1	0.78	301|2317|3065|3280|3488|5154|5351|7042|8323|8546|8985|51384|51588|135228|144501	ANXA1|FLNB|HDAC1|HES1|IGFBP5|PDGFA|PLOD1|TGFB2|FZD6|AP3B1|PLOD3|WNT16|PIAS4|CD109|KRT80	-2.1
GO Biological Processes	GO:0070106	interleukin-27-mediated signaling pathway	19_GO:0023052 signaling	-3.9	27	8.7	30198	7	488	3	0.61	0.35	4599|4938|4939	MX1|OAS1|OAS2	-2.1
GO Biological Processes	GO:1901523	icosanoid catabolic process	19_GO:0008152 metabolic process	-3.9	27	8.7	30198	7	488	3	0.61	0.35	4051|57834|66002	CYP4F3|CYP4F11|CYP4F12	-2.1
GO Biological Processes	GO:0110025	DNA strand resection involved in replication fork processing	19_GO:0008152 metabolic process	-3.9	27	8.7	30198	7	488	3	0.61	0.35	580|672|5932	BARD1|BRCA1|RBBP8	-2.1
Reactome Gene Sets	R-HSA-446203	Asparagine N-linked glycosylation		-3.8	3.1	4.6	30198	304	488	15	3.1	0.78	1453|2153|5476|10282|10610|10652|10956|29906|51226|55741|57134|80896|84447|84790|91869	CSNK1D|F5|CTSA|BET1|ST6GALNAC2|YKT6|OS9|ST8SIA5|COPZ2|EDEM2|MAN1C1|NPL|SYVN1|TUBA1C|RFT1	-2.1
Reactome Gene Sets	R-HSA-381119	Unfolded Protein Response (UPR)		-3.8	5.3	5.3	30198	94	488	8	1.6	0.57	467|1054|1649|7094|10954|51726|55062|84447	ATF3|CEBPG|DDIT3|TLN1|PDIA5|DNAJB11|WIPI1|SYVN1	-2.1
GO Biological Processes	GO:0008213	protein alkylation	19_GO:0008152 metabolic process	-3.8	4.2	5	30198	147	488	10	2	0.64	2122|4221|6839|10196|22976|58508|79813|79823|84444|151194	MECOM|MEN1|SUV39H1|PRMT3|PAXIP1|KMT2C|EHMT1|CAMKMT|DOT1L|METTL21A	-2.1
GO Biological Processes	GO:0006479	protein methylation	19_GO:0008152 metabolic process	-3.8	4.2	5	30198	147	488	10	2	0.64	2122|4221|6839|10196|22976|58508|79813|79823|84444|151194	MECOM|MEN1|SUV39H1|PRMT3|PAXIP1|KMT2C|EHMT1|CAMKMT|DOT1L|METTL21A	-2.1
GO Biological Processes	GO:0030198	extracellular matrix organization	19_GO:0009987 cellular process	-3.8	3.2	4.7	30198	271	488	14	2.9	0.76	649|1307|4148|4358|4811|4982|7042|8985|50509|56999|79709|84695|169044|340267	BMP1|COL16A1|MATN3|MPV17|NID1|TNFRSF11B|TGFB2|PLOD3|COL5A3|ADAMTS9|COLGALT1|LOXL3|COL22A1|COL28A1	-2
GO Biological Processes	GO:1903311	regulation of mRNA metabolic process	19_GO:0008152 metabolic process	-3.8	3	4.6	30198	305	488	15	3.1	0.78	580|677|4615|5725|7536|7538|9261|9588|9924|10643|10644|23318|56829|79670|728642	BARD1|ZFP36L1|MYD88|PTBP1|SF1|ZFP36|MAPKAPK2|PRDX6|PAN2|IGF2BP3|IGF2BP2|TUT4|ZC3HAV1|TUT7|CDK11A	-2
GO Biological Processes	GO:0009185	ribonucleoside diphosphate metabolic process	19_GO:0008152 metabolic process	-3.8	6.1	5.5	30198	71	488	7	1.4	0.54	669|790|1723|2645|4967|5224|6241	BPGM|CAD|DHODH|GCK|OGDH|PGAM2|RRM2	-2
GO Biological Processes	GO:0045911	positive regulation of DNA recombination	19_GO:0048518 positive regulation of biological process	-3.8	6.1	5.5	30198	71	488	7	1.4	0.54	60|86|5932|7292|8914|22976|51588	ACTB|ACTL6A|RBBP8|TNFSF4|TIMELESS|PAXIP1|PIAS4	-2
Reactome Gene Sets	R-HSA-5626467	RHO GTPases activate IQGAPs		-3.8	9.7	6.3	30198	32	488	5	1	0.46	60|4221|8826|84790|128239	ACTB|MEN1|IQGAP1|TUBA1C|IQGAP3	-2
Reactome Gene Sets	R-HSA-8978868	Fatty acid metabolism		-3.8	3.8	4.9	30198	177	488	11	2.3	0.67	1666|4051|4363|5321|6342|9261|10449|54677|57834|64834|166785	DECR1|CYP4F3|ABCC1|PLA2G4A|SCP2|MAPKAPK2|ACAA2|CROT|CYP4F11|ELOVL1|MMAA	-2
GO Biological Processes	GO:0043062	extracellular structure organization	19_GO:0009987 cellular process	-3.8	3.2	4.6	30198	272	488	14	2.9	0.76	649|1307|4148|4358|4811|4982|7042|8985|50509|56999|79709|84695|169044|340267	BMP1|COL16A1|MATN3|MPV17|NID1|TNFRSF11B|TGFB2|PLOD3|COL5A3|ADAMTS9|COLGALT1|LOXL3|COL22A1|COL28A1	-2
GO Biological Processes	GO:0000226	microtubule cytoskeleton organization	19_GO:0009987 cellular process	-3.8	2.5	4.4	30198	526	488	21	4.3	0.92	672|1017|1058|1453|1647|4605|6790|8086|9055|9639|9654|9662|9700|22981|22995|23354|55125|79989|81930|84790|146909	BRCA1|CDK2|CENPA|CSNK1D|GADD45A|MYBL2|AURKA|AAAS|PRC1|ARHGEF10|TTLL4|CEP135|ESPL1|NINL|CEP152|HAUS5|CEP192|TTC26|KIF18A|TUBA1C|KIF18B	-2
GO Biological Processes	GO:0051225	spindle assembly	19_GO:0009987 cellular process	-3.8	5.2	5.3	30198	95	488	8	1.6	0.57	1453|4605|6790|8086|9055|9639|23354|55125	CSNK1D|MYBL2|AURKA|AAAS|PRC1|ARHGEF10|HAUS5|CEP192	-2
Reactome Gene Sets	R-HSA-5619507	Activation of HOX genes during differentiation		-3.8	4.6	5.1	30198	121	488	9	1.8	0.61	1959|3198|3200|3201|3212|3725|5439|22976|58508	EGR2|HOXA1|HOXA3|HOXA4|HOXB2|JUN|POLR2J|PAXIP1|KMT2C	-2
Reactome Gene Sets	R-HSA-5617472	Activation of anterior HOX genes in hindbrain development during early embryogenesis		-3.8	4.6	5.1	30198	121	488	9	1.8	0.61	1959|3198|3200|3201|3212|3725|5439|22976|58508	EGR2|HOXA1|HOXA3|HOXA4|HOXB2|JUN|POLR2J|PAXIP1|KMT2C	-2
GO Biological Processes	GO:0051101	regulation of DNA binding	19_GO:0065007 biological regulation	-3.8	4.6	5.1	30198	121	488	9	1.8	0.61	1054|1649|3148|3280|3673|3725|6672|55355|84444	CEBPG|DDIT3|HMGB2|HES1|ITGA2|JUN|SP100|HJURP|DOT1L	-2
Reactome Gene Sets	R-HSA-1280218	Adaptive Immune System		-3.8	2.2	4.2	30198	769	488	27	5.5	1	1514|1785|3551|3635|4267|4615|5133|5335|5476|5701|5908|6614|6737|9020|10517|23194|26272|29990|51191|51619|54850|56992|79654|81930|84790|114907|115290	CTSL|DNM2|IKBKB|INPP5D|CD99|MYD88|PDCD1|PLCG1|CTSA|PSMC2|RAP1B|SIGLEC1|TRIM21|MAP3K14|FBXW10|FBXL7|FBXO4|PILRB|HERC5|UBE2D4|FBXL12|KIF15|HECTD3|KIF18A|TUBA1C|FBXO32|FBXO17	-2
GO Biological Processes	GO:2001020	regulation of response to DNA damage stimulus	19_GO:0050896 response to stimulus	-3.8	3	4.6	30198	307	488	15	3.1	0.78	60|86|580|672|1054|5111|5932|6602|6878|8914|22976|25946|26272|51588|83666	ACTB|ACTL6A|BARD1|BRCA1|CEBPG|PCNA|RBBP8|SMARCD1|TAF6|TIMELESS|PAXIP1|ZNF385A|FBXO4|PIAS4|PARP9	-2
GO Biological Processes	GO:0032869	cellular response to insulin stimulus	19_GO:0050896 response to stimulus	-3.8	4.2	4.9	30198	149	488	10	2	0.64	677|1019|2645|2888|5106|5872|7351|23433|64900|376497	ZFP36L1|CDK4|GCK|GRB14|PCK2|RAB13|UCP2|RHOQ|LPIN3|SLC27A1	-2
Reactome Gene Sets	R-HSA-1445148	Translocation of SLC2A4 (GLUT4) to the plasma membrane		-3.8	6	5.5	30198	72	488	7	1.4	0.54	60|4641|5872|6814|23216|23433|84790	ACTB|MYO1C|RAB13|STXBP3|TBC1D1|RHOQ|TUBA1C	-2
Reactome Gene Sets	R-HSA-1169408	ISG15 antiviral mechanism		-3.8	6	5.5	30198	72	488	7	1.4	0.54	2317|4599|5335|8086|11274|51191|57122	FLNB|MX1|PLCG1|AAAS|USP18|HERC5|NUP107	-2
GO Biological Processes	GO:0043408	regulation of MAPK cascade	19_GO:0023052 signaling	-3.8	2.2	4.2	30198	688	488	25	5.1	1	151|284|467|728|1116|1647|2122|2633|3725|4221|4615|5154|5908|6349|6788|7042|8826|9283|10298|10392|10457|50488|51074|51384|128239	ADRA2B|ANGPT1|ATF3|C5AR1|CHI3L1|GADD45A|MECOM|GBP1|JUN|MEN1|MYD88|PDGFA|RAP1B|CCL3L1|STK3|TGFB2|IQGAP1|GPR37L1|PAK4|NOD1|GPNMB|MINK1|APIP|WNT16|IQGAP3	-2
GO Biological Processes	GO:0045229	external encapsulating structure organization	19_GO:0009987 cellular process	-3.8	3.2	4.6	30198	274	488	14	2.9	0.76	649|1307|4148|4358|4811|4982|7042|8985|50509|56999|79709|84695|169044|340267	BMP1|COL16A1|MATN3|MPV17|NID1|TNFRSF11B|TGFB2|PLOD3|COL5A3|ADAMTS9|COLGALT1|LOXL3|COL22A1|COL28A1	-2
GO Biological Processes	GO:0043065	positive regulation of apoptotic process	19_GO:0048518 positive regulation of biological process	-3.8	2.5	4.3	30198	529	488	21	4.3	0.92	301|467|580|835|839|1647|1649|1785|3635|3725|4605|5133|5335|6788|7042|8717|10497|26524|51330|51588|115209	ANXA1|ATF3|BARD1|CASP2|CASP6|GADD45A|DDIT3|DNM2|INPP5D|JUN|MYBL2|PDCD1|PLCG1|STK3|TGFB2|TRADD|UNC13B|LATS2|TNFRSF12A|PIAS4|OMA1	-2
GO Biological Processes	GO:0031062	positive regulation of histone methylation	19_GO:0048518 positive regulation of biological process	-3.8	7.3	5.8	30198	51	488	6	1.2	0.5	672|1789|6839|22976|26147|55683	BRCA1|DNMT3B|SUV39H1|PAXIP1|PHF19|KANSL3	-2
GO Biological Processes	GO:0046112	nucleobase biosynthetic process	19_GO:0008152 metabolic process	-3.8	14	6.9	30198	18	488	4	0.82	0.41	790|1723|6470|10606	CAD|DHODH|SHMT1|PAICS	-2
Reactome Gene Sets	R-HSA-6804114	TP53 Regulates Transcription of Genes Involved in G2 Cell Cycle Arrest		-3.8	14	6.9	30198	18	488	4	0.82	0.41	1647|5111|6790|25946	GADD45A|PCNA|AURKA|ZNF385A	-2
GO Biological Processes	GO:0006282	regulation of DNA repair	19_GO:0050896 response to stimulus	-3.8	3.5	4.7	30198	210	488	12	2.5	0.7	60|86|580|672|1054|5111|5932|6602|6878|8914|51588|83666	ACTB|ACTL6A|BARD1|BRCA1|CEBPG|PCNA|RBBP8|SMARCD1|TAF6|TIMELESS|PIAS4|PARP9	-2
GO Biological Processes	GO:0009112	nucleobase metabolic process	19_GO:0008152 metabolic process	-3.8	9.4	6.2	30198	33	488	5	1	0.46	790|1723|2766|6470|10606	CAD|DHODH|GMPR|SHMT1|PAICS	-2
GO Biological Processes	GO:0051046	regulation of secretion	19_GO:0051179 localization	-3.8	2.3	4.3	30198	610	488	23	4.7	0.96	151|301|302|2645|3077|3598|4129|4939|5023|5106|5321|5872|5908|6814|7042|7351|10497|23275|25930|27131|54795|80024|285381	ADRA2B|ANXA1|ANXA2|GCK|HFE|IL13RA2|MAOB|OAS2|P2RX1|PCK2|PLA2G4A|RAB13|RAP1B|STXBP3|TGFB2|UCP2|UNC13B|POFUT2|PTPN23|SNX5|TRPM4|SLC8B1|DPH3	-2
GO Biological Processes	GO:0071479	cellular response to ionizing radiation	19_GO:0050896 response to stimulus	-3.7	5.9	5.4	30198	73	488	7	1.4	0.54	580|641|672|1647|1785|10010|26272	BARD1|BLM|BRCA1|GADD45A|DNM2|TANK|FBXO4	-2
Reactome Gene Sets	R-HSA-8854518	AURKA Activation by TPX2		-3.7	5.9	5.4	30198	73	488	7	1.4	0.54	1453|6790|9662|22981|22995|23354|55125	CSNK1D|AURKA|CEP135|NINL|CEP152|HAUS5|CEP192	-2
GO Biological Processes	GO:0061045	negative regulation of wound healing	19_GO:0048519 negative regulation of biological process	-3.7	5.9	5.4	30198	73	488	7	1.4	0.54	928|3818|5154|5327|5624|7035|135228	CD9|KLKB1|PDGFA|PLAT|PROC|TFPI|CD109	-2
GO Biological Processes	GO:0002221	pattern recognition receptor signaling pathway	19_GO:0002376 immune system process	-3.7	5.1	5.2	30198	97	488	8	1.6	0.57	3665|4615|4938|8546|9261|10392|64135|148022	IRF7|MYD88|OAS1|AP3B1|MAPKAPK2|NOD1|IFIH1|TICAM1	-2
Reactome Gene Sets	R-HSA-1483257	Phospholipid metabolism		-3.7	3.5	4.7	30198	212	488	12	2.5	0.7	3635|3636|5321|5783|55750|56623|64900|79887|114971|133121|150763|154141	INPP5D|INPPL1|PLA2G4A|PTPN13|AGK|INPP5E|LPIN3|PLBD1|PTPMT1|ENPP6|GPAT2|MBOAT1	-2
Reactome Gene Sets	R-HSA-5620912	Anchoring of the basal body to the plasma membrane		-3.7	5.1	5.1	30198	98	488	8	1.6	0.57	1453|4867|9662|22981|22995|23354|55125|85302	CSNK1D|NPHP1|CEP135|NINL|CEP152|HAUS5|CEP192|FBF1	-2
Reactome Gene Sets	R-HSA-9013106	RHOC GTPase cycle		-3.7	5.9	5.4	30198	74	488	7	1.4	0.54	8826|9138|9639|29941|55701|81624|128239	IQGAP1|ARHGEF1|ARHGEF10|PKN3|ARHGEF40|DIAPH3|IQGAP3	-2
GO Biological Processes	GO:1902806	regulation of cell cycle G1/S phase transition	19_GO:0050789 regulation of biological process	-3.7	3.5	4.7	30198	213	488	12	2.5	0.7	60|86|301|835|1017|1031|4221|6241|6602|10457|51512|144455	ACTB|ACTL6A|ANXA1|CASP2|CDK2|CDKN2C|MEN1|RRM2|SMARCD1|GPNMB|GTSE1|E2F7	-2
Reactome Gene Sets	R-HSA-381426	Regulation of Insulin-like Growth Factor (IGF) transport and uptake by Insulin-like Growth Factor Binding Proteins (IGFBPs)		-3.7	4.5	5	30198	125	488	9	1.8	0.61	813|2153|3371|3485|3488|4148|4221|5624|7076	CALU|F5|TNC|IGFBP2|IGFBP5|MATN3|MEN1|PROC|TIMP1	-2
Reactome Gene Sets	R-HSA-5693568	Resolution of D-loop Structures through Holliday Junction Intermediates		-3.7	9.1	6.1	30198	34	488	5	1	0.46	580|641|672|5932|146956	BARD1|BLM|BRCA1|RBBP8|EME1	-2
GO Biological Processes	GO:0019319	hexose biosynthetic process	19_GO:0008152 metabolic process	-3.7	9.1	6.1	30198	34	488	5	1	0.46	467|5106|5224|10165|92579	ATF3|PCK2|PGAM2|SLC25A13|G6PC3	-2
GO Biological Processes	GO:0009117	nucleotide metabolic process	19_GO:0008152 metabolic process	-3.7	2.6	4.3	30198	460	488	19	3.9	0.88	669|790|1723|2645|2766|4967|5224|6241|6470|10165|10606|23433|23475|54677|64834|65220|83666|84875|349565	BPGM|CAD|DHODH|GCK|GMPR|OGDH|PGAM2|RRM2|SHMT1|SLC25A13|PAICS|RHOQ|QPRT|CROT|ELOVL1|NADK|PARP9|PARP10|NMNAT3	-2
GO Biological Processes	GO:0032680	regulation of tumor necrosis factor production	19_GO:0032501 multicellular organismal process	-3.7	3.7	4.7	30198	183	488	11	2.3	0.67	284|3315|4615|4938|4939|7538|9261|10392|10457|64135|148022	ANGPT1|HSPB1|MYD88|OAS1|OAS2|ZFP36|MAPKAPK2|NOD1|GPNMB|IFIH1|TICAM1	-2
GO Biological Processes	GO:0071385	cellular response to glucocorticoid stimulus	19_GO:0050896 response to stimulus	-3.7	7	5.6	30198	53	488	6	1.2	0.5	301|677|5106|5327|7538|114907	ANXA1|ZFP36L1|PCK2|PLAT|ZFP36|FBXO32	-2
GO Biological Processes	GO:0000086	G2/M transition of mitotic cell cycle	19_GO:0009987 cellular process	-3.7	7	5.6	30198	53	488	6	1.2	0.5	994|1017|1785|6790|23194|54850	CDC25B|CDK2|DNM2|AURKA|FBXL7|FBXL12	-2
GO Biological Processes	GO:0045596	negative regulation of cell differentiation	19_GO:0032502 developmental process	-3.7	2.2	4.2	30198	699	488	25	5.1	1	60|86|301|677|1482|1649|2633|3280|3488|3635|4221|4821|4982|5725|6602|7042|7130|7292|7538|9150|9283|51564|51726|54795|84695	ACTB|ACTL6A|ANXA1|ZFP36L1|NKX2-5|DDIT3|GBP1|HES1|IGFBP5|INPP5D|MEN1|NKX2-2|TNFRSF11B|PTBP1|SMARCD1|TGFB2|TNFAIP6|TNFSF4|ZFP36|CTDP1|GPR37L1|HDAC7|DNAJB11|TRPM4|LOXL3	-2
GO Biological Processes	GO:0090407	organophosphate biosynthetic process	19_GO:0008152 metabolic process	-3.7	2.4	4.2	30198	538	488	21	4.3	0.92	790|1723|3635|3636|5321|6241|6470|8835|10165|10606|23475|56623|64834|65220|83666|84875|114971|150763|154141|349565|376497	CAD|DHODH|INPP5D|INPPL1|PLA2G4A|RRM2|SHMT1|SOCS2|SLC25A13|PAICS|QPRT|INPP5E|ELOVL1|NADK|PARP9|PARP10|PTPMT1|GPAT2|MBOAT1|NMNAT3|SLC27A1	-2
GO Biological Processes	GO:0030036	actin cytoskeleton organization	19_GO:0009987 cellular process	-3.7	2.4	4.2	30198	538	488	21	4.3	0.92	60|88|301|800|1482|2317|3551|3636|4641|4867|5154|5872|7094|9639|22836|23433|50488|57381|80179|81624|85360	ACTB|ACTN2|ANXA1|CALD1|NKX2-5|FLNB|IKBKB|INPPL1|MYO1C|NPHP1|PDGFA|RAB13|TLN1|ARHGEF10|RHOBTB3|RHOQ|MINK1|RHOJ|MYO19|DIAPH3|SYDE1	-2
KEGG Pathway	hsa04110	Cell cycle		-3.7	4.4	4.9	30198	126	488	9	1.8	0.61	994|1017|1019|1031|1647|3065|5111|7042|9700	CDC25B|CDK2|CDK4|CDKN2C|GADD45A|HDAC1|PCNA|TGFB2|ESPL1	-1.9
GO Biological Processes	GO:0045766	positive regulation of angiogenesis	19_GO:0032502 developmental process	-3.7	3.7	4.7	30198	184	488	11	2.3	0.67	187|672|728|1116|2041|3315|3687|5335|8038|10298|79924	APLNR|BRCA1|C5AR1|CHI3L1|EPHA1|HSPB1|ITGAX|PLCG1|ADAM12|PAK4|ADM2	-1.9
GO Biological Processes	GO:1904018	positive regulation of vasculature development	19_GO:0032502 developmental process	-3.7	3.7	4.7	30198	184	488	11	2.3	0.67	187|672|728|1116|2041|3315|3687|5335|8038|10298|79924	APLNR|BRCA1|C5AR1|CHI3L1|EPHA1|HSPB1|ITGAX|PLCG1|ADAM12|PAK4|ADM2	-1.9
GO Biological Processes	GO:0060717	chorion development	19_GO:0032502 developmental process	-3.7	23	8.1	30198	8	488	3	0.61	0.35	22976|79733|144455	PAXIP1|E2F8|E2F7	-1.9
GO Biological Processes	GO:0007017	microtubule-based process	19_GO:0009987 cellular process	-3.6	2.1	4.1	30198	786	488	27	5.5	1	672|1017|1058|1453|1647|3315|4605|6790|8086|8546|9055|9639|9654|9662|9700|10749|22981|22995|23354|51512|54763|55125|56992|79989|81930|84790|146909	BRCA1|CDK2|CENPA|CSNK1D|GADD45A|HSPB1|MYBL2|AURKA|AAAS|AP3B1|PRC1|ARHGEF10|TTLL4|CEP135|ESPL1|KIF1C|NINL|CEP152|HAUS5|GTSE1|ROPN1|CEP192|KIF15|TTC26|KIF18A|TUBA1C|KIF18B	-1.9
GO Biological Processes	GO:2000045	regulation of G1/S transition of mitotic cell cycle	19_GO:0050789 regulation of biological process	-3.6	3.7	4.7	30198	185	488	11	2.3	0.67	60|86|301|835|1017|1031|6241|6602|10457|51512|144455	ACTB|ACTL6A|ANXA1|CASP2|CDK2|CDKN2C|RRM2|SMARCD1|GPNMB|GTSE1|E2F7	-1.9
Reactome Gene Sets	R-HSA-3000178	ECM proteoglycans		-3.6	5.7	5.3	30198	76	488	7	1.4	0.54	3371|3673|3679|3687|4148|7042|50509	TNC|ITGA2|ITGA7|ITGAX|MATN3|TGFB2|COL5A3	-1.9
GO Biological Processes	GO:2000142	regulation of DNA-templated transcription, initiation	19_GO:0008152 metabolic process	-3.6	5.7	5.3	30198	76	488	7	1.4	0.54	1019|1482|3725|4286|6878|9441|22976	CDK4|NKX2-5|JUN|MITF|TAF6|MED26|PAXIP1	-1.9
Reactome Gene Sets	R-HSA-204998	Cell death signalling via NRAGE, NRIF and NADE		-3.6	5.7	5.3	30198	76	488	7	1.4	0.54	835|9138|9639|10451|23421|55701|128272	CASP2|ARHGEF1|ARHGEF10|VAV3|ITGB3BP|ARHGEF40|ARHGEF19	-1.9
GO Biological Processes	GO:0021545	cranial nerve development	19_GO:0032502 developmental process	-3.6	6.9	5.5	30198	54	488	6	1.2	0.5	1959|3198|3200|3212|3280|4821	EGR2|HOXA1|HOXA3|HOXB2|HES1|NKX2-2	-1.9
Reactome Gene Sets	R-HSA-9709570	Impaired BRCA2 binding to RAD51		-3.6	8.8	5.9	30198	35	488	5	1	0.46	580|641|672|5932|5985	BARD1|BLM|BRCA1|RBBP8|RFC5	-1.9
Reactome Gene Sets	R-HSA-5693537	Resolution of D-Loop Structures		-3.6	8.8	5.9	30198	35	488	5	1	0.46	580|641|672|5932|146956	BARD1|BLM|BRCA1|RBBP8|EME1	-1.9
GO Biological Processes	GO:0051298	centrosome duplication	19_GO:0009987 cellular process	-3.6	8.8	5.9	30198	35	488	5	1	0.46	1017|9639|9662|22995|55125	CDK2|ARHGEF10|CEP135|CEP152|CEP192	-1.9
GO Biological Processes	GO:0032259	methylation	19_GO:0008152 metabolic process	-3.6	2.9	4.4	30198	318	488	15	3.1	0.78	1789|2122|4221|4234|6637|6839|10196|11180|22976|58508|79813|79823|84444|84705|151194	DNMT3B|MECOM|MEN1|METTL1|SNRPG|SUV39H1|PRMT3|WDR6|PAXIP1|KMT2C|EHMT1|CAMKMT|DOT1L|GTPBP3|METTL21A	-1.9
GO Biological Processes	GO:0043068	positive regulation of programmed cell death	19_GO:0048518 positive regulation of biological process	-3.6	2.4	4.2	30198	543	488	21	4.3	0.92	301|467|580|835|839|1647|1649|1785|3635|3725|4605|5133|5335|6788|7042|8717|10497|26524|51330|51588|115209	ANXA1|ATF3|BARD1|CASP2|CASP6|GADD45A|DDIT3|DNM2|INPP5D|JUN|MYBL2|PDCD1|PLCG1|STK3|TGFB2|TRADD|UNC13B|LATS2|TNFRSF12A|PIAS4|OMA1	-1.9
GO Biological Processes	GO:0032102	negative regulation of response to external stimulus	19_GO:0048519 negative regulation of biological process	-3.6	2.6	4.3	30198	428	488	18	3.7	0.85	928|3818|4938|5154|5327|5335|5624|6737|6773|7035|7130|7538|8780|11240|11274|56963|84166|135228	CD9|KLKB1|OAS1|PDGFA|PLAT|PLCG1|PROC|TRIM21|STAT2|TFPI|TNFAIP6|ZFP36|RIOK3|PADI2|USP18|RGMA|NLRC5|CD109	-1.9
GO Biological Processes	GO:0007059	chromosome segregation	19_GO:0009987 cellular process	-3.6	3	4.4	30198	285	488	14	2.9	0.76	672|1063|4439|8780|9055|9700|9735|10051|29893|54892|55355|81930|146909|146956	BRCA1|CENPF|MSH5|RIOK3|PRC1|ESPL1|KNTC1|SMC4|PSMC3IP|NCAPG2|HJURP|KIF18A|KIF18B|EME1	-1.9
Reactome Gene Sets	R-HSA-9694516	SARS-CoV-2 Infection		-3.6	3	4.4	30198	285	488	14	2.9	0.76	1514|3551|3665|6637|6773|8086|10392|10610|55741|57122|64135|83666|84818|84875	CTSL|IKBKB|IRF7|SNRPG|STAT2|AAAS|NOD1|ST6GALNAC2|EDEM2|NUP107|IFIH1|PARP9|IL17RC|PARP10	-1.9
GO Biological Processes	GO:0001942	hair follicle development	19_GO:0032502 developmental process	-3.6	5.6	5.2	30198	77	488	7	1.4	0.54	3065|3488|5154|7042|8323|51588|135228	HDAC1|IGFBP5|PDGFA|TGFB2|FZD6|PIAS4|CD109	-1.9
Reactome Gene Sets	R-HSA-168898	Toll-like Receptor Cascades		-3.6	3.9	4.7	30198	157	488	10	2	0.64	1514|1785|3551|3665|3725|4615|9261|10010|10392|148022	CTSL|DNM2|IKBKB|IRF7|JUN|MYD88|MAPKAPK2|TANK|NOD1|TICAM1	-1.9
GO Biological Processes	GO:0002685	regulation of leukocyte migration	19_GO:0040011 locomotion	-3.6	3.4	4.6	30198	219	488	12	2.5	0.7	301|728|928|3673|4267|4478|4615|7060|7130|11240|58494|80024	ANXA1|C5AR1|CD9|ITGA2|CD99|MSN|MYD88|THBS4|TNFAIP6|PADI2|JAM2|SLC8B1	-1.9
GO Biological Processes	GO:0006753	nucleoside phosphate metabolic process	19_GO:0008152 metabolic process	-3.6	2.5	4.2	30198	468	488	19	3.9	0.88	669|790|1723|2645|2766|4967|5224|6241|6470|10165|10606|23433|23475|54677|64834|65220|83666|84875|349565	BPGM|CAD|DHODH|GCK|GMPR|OGDH|PGAM2|RRM2|SHMT1|SLC25A13|PAICS|RHOQ|QPRT|CROT|ELOVL1|NADK|PARP9|PARP10|NMNAT3	-1.9
GO Biological Processes	GO:0072348	sulfur compound transport	19_GO:0051179 localization	-3.6	6.8	5.5	30198	55	488	6	1.2	0.5	4363|8884|64849|65010|80704|376497	ABCC1|SLC5A6|SLC13A3|SLC26A6|SLC19A3|SLC27A1	-1.9
GO Biological Processes	GO:1903555	regulation of tumor necrosis factor superfamily cytokine production	19_GO:0032501 multicellular organismal process	-3.6	3.6	4.6	30198	188	488	11	2.3	0.67	284|3315|4615|4938|4939|7538|9261|10392|10457|64135|148022	ANGPT1|HSPB1|MYD88|OAS1|OAS2|ZFP36|MAPKAPK2|NOD1|GPNMB|IFIH1|TICAM1	-1.9
Hallmark Gene Sets	M5941	HALLMARK UV RESPONSE UP		-3.6	3.9	4.7	30198	158	488	10	2	0.64	467|760|1017|1054|1181|1482|3485|8836|10652|51706	ATF3|CA2|CDK2|CEBPG|CLCN2|NKX2-5|IGFBP2|GGH|YKT6|CYB5R1	-1.9
GO Biological Processes	GO:0051383	kinetochore organization	19_GO:0009987 cellular process	-3.6	12	6.5	30198	20	488	4	0.82	0.41	1058|1063|9735|10051	CENPA|CENPF|KNTC1|SMC4	-1.9
GO Biological Processes	GO:0060339	negative regulation of type I interferon-mediated signaling pathway	19_GO:0044419 biological process involved in interspecies interaction between organisms	-3.6	12	6.5	30198	20	488	4	0.82	0.41	4938|6773|11274|84166	OAS1|STAT2|USP18|NLRC5	-1.9
GO Biological Processes	GO:0034968	histone lysine methylation	19_GO:0008152 metabolic process	-3.6	5.6	5.2	30198	78	488	7	1.4	0.54	2122|4221|6839|22976|58508|79813|84444	MECOM|MEN1|SUV39H1|PAXIP1|KMT2C|EHMT1|DOT1L	-1.9
GO Biological Processes	GO:0051302	regulation of cell division	19_GO:0050789 regulation of biological process	-3.6	3.6	4.6	30198	189	488	11	2.3	0.67	641|994|5154|6790|7042|7060|9055|79733|80179|144455|146909	BLM|CDC25B|PDGFA|AURKA|TGFB2|THBS4|PRC1|E2F8|MYO19|E2F7|KIF18B	-1.9
GO Biological Processes	GO:0097435	supramolecular fiber organization	19_GO:0009987 cellular process	-3.6	2.4	4.1	30198	549	488	21	4.3	0.92	88|649|800|1453|1482|3636|4641|7042|7130|8985|22836|25984|50509|55125|79709|80179|81624|81930|84695|144501|146909	ACTN2|BMP1|CALD1|CSNK1D|NKX2-5|INPPL1|MYO1C|TGFB2|TNFAIP6|PLOD3|RHOBTB3|KRT23|COL5A3|CEP192|COLGALT1|MYO19|DIAPH3|KIF18A|LOXL3|KRT80|KIF18B	-1.9
GO Biological Processes	GO:0050792	regulation of viral process	19_GO:0016032 viral process	-3.6	3.9	4.7	30198	159	488	10	2	0.64	4599|4938|4939|6737|7538|9582|9830|56829|64135|84875	MX1|OAS1|OAS2|TRIM21|ZFP36|APOBEC3B|TRIM14|ZC3HAV1|IFIH1|PARP10	-1.9
GO Biological Processes	GO:0030199	collagen fibril organization	19_GO:0009987 cellular process	-3.5	6.6	5.4	30198	56	488	6	1.2	0.5	649|7042|8985|50509|79709|84695	BMP1|TGFB2|PLOD3|COL5A3|COLGALT1|LOXL3	-1.9
GO Biological Processes	GO:0032760	positive regulation of tumor necrosis factor production	19_GO:0048518 positive regulation of biological process	-3.5	4.8	4.9	30198	104	488	8	1.6	0.57	3315|4615|4938|4939|9261|10392|64135|148022	HSPB1|MYD88|OAS1|OAS2|MAPKAPK2|NOD1|IFIH1|TICAM1	-1.9
GO Biological Processes	GO:0071346	cellular response to interferon-gamma	19_GO:0044419 biological process involved in interspecies interaction between organisms	-3.5	4.8	4.9	30198	104	488	8	1.6	0.57	965|2317|2633|4641|6349|6672|6814|65010	CD58|FLNB|GBP1|MYO1C|CCL3L1|SP100|STXBP3|SLC26A6	-1.9
KEGG Pathway	hsa04660	T cell receptor signaling pathway		-3.5	4.8	4.9	30198	104	488	8	1.6	0.57	1019|3551|3725|5133|5335|9020|10298|10451	CDK4|IKBKB|JUN|PDCD1|PLCG1|MAP3K14|PAK4|VAV3	-1.9
KEGG Pathway	hsa04064	NF-kappa B signaling pathway		-3.5	4.8	4.9	30198	104	488	8	1.6	0.57	1647|3551|4615|5335|8717|9020|51588|148022	GADD45A|IKBKB|MYD88|PLCG1|TRADD|MAP3K14|PIAS4|TICAM1	-1.9
GO Biological Processes	GO:1901616	organic hydroxy compound catabolic process	19_GO:0008152 metabolic process	-3.5	5.5	5.1	30198	79	488	7	1.4	0.54	1593|1594|4051|4129|56623|57834|66002	CYP27A1|CYP27B1|CYP4F3|MAOB|INPP5E|CYP4F11|CYP4F12	-1.9
GO Biological Processes	GO:0010632	regulation of epithelial cell migration	19_GO:0040011 locomotion	-3.5	3	4.4	30198	290	488	14	2.9	0.76	284|301|1647|3315|3673|3725|5335|5547|6672|7042|25930|51564|56999|57381	ANGPT1|ANXA1|GADD45A|HSPB1|ITGA2|JUN|PLCG1|PRCP|SP100|TGFB2|PTPN23|HDAC7|ADAMTS9|RHOJ	-1.8
Reactome Gene Sets	R-HSA-5685938	HDR through Single Strand Annealing (SSA)		-3.5	8.4	5.7	30198	37	488	5	1	0.46	580|641|672|5932|5985	BARD1|BLM|BRCA1|RBBP8|RFC5	-1.8
GO Biological Processes	GO:0044839	cell cycle G2/M phase transition	19_GO:0009987 cellular process	-3.5	6.5	5.3	30198	57	488	6	1.2	0.5	994|1017|1785|6790|23194|54850	CDC25B|CDK2|DNM2|AURKA|FBXL7|FBXL12	-1.8
GO Biological Processes	GO:0032069	regulation of nuclease activity	19_GO:0008152 metabolic process	-3.5	12	6.3	30198	21	488	4	0.82	0.41	3148|4938|4939|5111	HMGB2|OAS1|OAS2|PCNA	-1.8
Reactome Gene Sets	R-HSA-2142691	Synthesis of Leukotrienes (LT) and Eoxins (EX)		-3.5	12	6.3	30198	21	488	4	0.82	0.41	4051|4363|9261|57834	CYP4F3|ABCC1|MAPKAPK2|CYP4F11	-1.8
GO Biological Processes	GO:0085020	protein K6-linked ubiquitination	19_GO:0008152 metabolic process	-3.5	21	7.5	30198	9	488	3	0.61	0.35	580|672|51619	BARD1|BRCA1|UBE2D4	-1.8
GO Biological Processes	GO:0042373	vitamin K metabolic process	19_GO:0008152 metabolic process	-3.5	21	7.5	30198	9	488	3	0.61	0.35	4051|57834|66002	CYP4F3|CYP4F11|CYP4F12	-1.8
Reactome Gene Sets	R-HSA-211945	Phase I - Functionalization of compounds		-3.5	4.7	4.9	30198	106	488	8	1.6	0.57	1577|1593|1594|4051|4129|57834|66002|285440	CYP3A5|CYP27A1|CYP27B1|CYP4F3|MAOB|CYP4F11|CYP4F12|CYP4V2	-1.8
GO Biological Processes	GO:0048729	tissue morphogenesis	19_GO:0032502 developmental process	-3.5	2.3	4.1	30198	557	488	21	4.3	0.92	60|187|760|1482|3212|3280|3371|3488|3673|4478|4867|5613|6788|7042|7135|8323|8914|8985|23275|51384|56963	ACTB|APLNR|CA2|NKX2-5|HOXB2|HES1|TNC|IGFBP5|ITGA2|MSN|NPHP1|PRKX|STK3|TGFB2|TNNI1|FZD6|TIMELESS|PLOD3|POFUT2|WNT16|RGMA	-1.8
Reactome Gene Sets	R-HSA-9609507	Protein localization		-3.5	3.8	4.6	30198	163	488	10	2	0.64	1528|1610|4358|6342|10165|54677|54927|90639|373156|100272147	CYB5A|DAO|MPV17|SCP2|SLC25A13|CROT|CHCHD3|COX19|GSTK1|CMC4	-1.8
GO Biological Processes	GO:0021675	nerve development	19_GO:0032502 developmental process	-3.5	5.3	5	30198	81	488	7	1.4	0.54	1889|1959|3198|3200|3212|3280|4821	ECE1|EGR2|HOXA1|HOXA3|HOXB2|HES1|NKX2-2	-1.8
GO Biological Processes	GO:0022405	hair cycle process	19_GO:0032501 multicellular organismal process	-3.5	5.3	5	30198	81	488	7	1.4	0.54	3065|3488|5154|7042|8323|51588|135228	HDAC1|IGFBP5|PDGFA|TGFB2|FZD6|PIAS4|CD109	-1.8
GO Biological Processes	GO:0022404	molting cycle process	19_GO:0032501 multicellular organismal process	-3.5	5.3	5	30198	81	488	7	1.4	0.54	3065|3488|5154|7042|8323|51588|135228	HDAC1|IGFBP5|PDGFA|TGFB2|FZD6|PIAS4|CD109	-1.8
GO Biological Processes	GO:0009100	glycoprotein metabolic process	19_GO:0008152 metabolic process	-3.5	2.8	4.2	30198	330	488	15	3.1	0.78	1514|8693|8985|10610|23275|29906|55741|56999|57134|84447|84752|91869|93010|113189|115290	CTSL|GALNT4|PLOD3|ST6GALNAC2|POFUT2|ST8SIA5|EDEM2|ADAMTS9|MAN1C1|SYVN1|B3GNT9|RFT1|B3GNT7|CHST14|FBXO17	-1.8
GO Biological Processes	GO:0046364	monosaccharide biosynthetic process	19_GO:0008152 metabolic process	-3.5	8.1	5.6	30198	38	488	5	1	0.46	467|5106|5224|10165|92579	ATF3|PCK2|PGAM2|SLC25A13|G6PC3	-1.8
GO Biological Processes	GO:1901661	quinone metabolic process	19_GO:0008152 metabolic process	-3.5	8.1	5.6	30198	38	488	5	1	0.46	4051|57017|57834|66002|93058	CYP4F3|COQ9|CYP4F11|CYP4F12|COQ10A	-1.8
GO Biological Processes	GO:1905168	positive regulation of double-strand break repair via homologous recombination	19_GO:0048518 positive regulation of biological process	-3.5	8.1	5.6	30198	38	488	5	1	0.46	60|86|5932|8914|51588	ACTB|ACTL6A|RBBP8|TIMELESS|PIAS4	-1.8
GO Biological Processes	GO:0072524	pyridine-containing compound metabolic process	19_GO:0008152 metabolic process	-3.5	8.1	5.6	30198	38	488	5	1	0.46	23475|65220|83666|84875|349565	QPRT|NADK|PARP9|PARP10|NMNAT3	-1.8
Reactome Gene Sets	R-HSA-72306	tRNA processing		-3.5	4.6	4.8	30198	107	488	8	1.6	0.57	4234|8086|23536|54517|57122|60528|84705|116461	METTL1|AAAS|ADAT1|PUS7|NUP107|ELAC2|GTPBP3|TSEN15	-1.8
KEGG Pathway	hsa04922	Glucagon signaling pathway		-3.5	4.6	4.8	30198	107	488	8	1.6	0.57	2645|5106|5224|5255|5256|5260|5837|92579	GCK|PCK2|PGAM2|PHKA1|PHKA2|PHKG1|PYGM|G6PC3	-1.8
Reactome Gene Sets	R-HSA-166016	Toll Like Receptor 4 (TLR4) Cascade		-3.4	4.1	4.7	30198	135	488	9	1.8	0.61	1785|3551|3665|3725|4615|9261|10010|10392|148022	DNM2|IKBKB|IRF7|JUN|MYD88|MAPKAPK2|TANK|NOD1|TICAM1	-1.8
GO Biological Processes	GO:0030029	actin filament-based process	19_GO:0009987 cellular process	-3.4	2.3	4	30198	601	488	22	4.5	0.94	60|88|301|800|1482|2317|3551|3636|4641|4867|5154|5872|7094|9639|10052|22836|23433|50488|57381|80179|81624|85360	ACTB|ACTN2|ANXA1|CALD1|NKX2-5|FLNB|IKBKB|INPPL1|MYO1C|NPHP1|PDGFA|RAB13|TLN1|ARHGEF10|GJC1|RHOBTB3|RHOQ|MINK1|RHOJ|MYO19|DIAPH3|SYDE1	-1.8
GO Biological Processes	GO:0010035	response to inorganic substance	19_GO:0050896 response to stimulus	-3.4	2.4	4.1	30198	521	488	20	4.1	0.9	301|641|1017|1785|3077|3485|3725|4129|4982|5111|5154|5224|7292|7351|7352|8826|8914|10068|10165|84329	ANXA1|BLM|CDK2|DNM2|HFE|IGFBP2|JUN|MAOB|TNFRSF11B|PCNA|PDGFA|PGAM2|TNFSF4|UCP2|UCP3|IQGAP1|TIMELESS|IL18BP|SLC25A13|HVCN1	-1.8
Reactome Gene Sets	R-HSA-380287	Centrosome maturation		-3.4	5.3	5	30198	82	488	7	1.4	0.54	1453|9662|22981|22995|23354|55125|728642	CSNK1D|CEP135|NINL|CEP152|HAUS5|CEP192|CDK11A	-1.8
Reactome Gene Sets	R-HSA-380270	Recruitment of mitotic centrosome proteins and complexes		-3.4	5.3	5	30198	82	488	7	1.4	0.54	1453|9662|22981|22995|23354|55125|728642	CSNK1D|CEP135|NINL|CEP152|HAUS5|CEP192|CDK11A	-1.8
GO Biological Processes	GO:0008015	blood circulation	19_GO:0032501 multicellular organismal process	-3.4	2.6	4.1	30198	406	488	17	3.5	0.83	151|284|1482|1889|2153|3212|5023|5547|7135|8862|8985|9283|10052|27131|54795|66002|79924	ADRA2B|ANGPT1|NKX2-5|ECE1|F5|HOXB2|P2RX1|PRCP|TNNI1|APLN|PLOD3|GPR37L1|GJC1|SNX5|TRPM4|CYP4F12|ADM2	-1.8
Reactome Gene Sets	R-HSA-9013406	RHOQ GTPase cycle		-3.4	6.3	5.2	30198	59	488	6	1.2	0.5	8826|10298|23433|81624|85360|128239	IQGAP1|PAK4|RHOQ|DIAPH3|SYDE1|IQGAP3	-1.8
GO Biological Processes	GO:1903557	positive regulation of tumor necrosis factor superfamily cytokine production	19_GO:0048518 positive regulation of biological process	-3.4	4.6	4.8	30198	108	488	8	1.6	0.57	3315|4615|4938|4939|9261|10392|64135|148022	HSPB1|MYD88|OAS1|OAS2|MAPKAPK2|NOD1|IFIH1|TICAM1	-1.8
Reactome Gene Sets	R-HSA-8957275	Post-translational protein phosphorylation		-3.4	4.6	4.8	30198	108	488	8	1.6	0.57	813|2153|3371|3488|4148|4221|5624|7076	CALU|F5|TNC|IGFBP5|MATN3|MEN1|PROC|TIMP1	-1.8
GO Biological Processes	GO:1905039	carboxylic acid transmembrane transport	19_GO:0051179 localization	-3.4	4.1	4.6	30198	136	488	9	1.8	0.61	4363|6520|6542|6583|8884|10165|64849|80131|376497	ABCC1|SLC3A2|SLC7A2|SLC22A4|SLC5A6|SLC25A13|SLC13A3|LRRC8E|SLC27A1	-1.8
GO Biological Processes	GO:0140013	meiotic nuclear division	19_GO:0022414 reproductive process	-3.4	3.7	4.5	30198	166	488	10	2	0.64	994|4439|4603|6790|9700|10051|29893|81930|84057|146956	CDC25B|MSH5|MYBL1|AURKA|ESPL1|SMC4|PSMC3IP|KIF18A|MND1|EME1	-1.8
GO Biological Processes	GO:0000289	nuclear-transcribed mRNA poly(A) tail shortening	19_GO:0048519 negative regulation of biological process	-3.4	11	6.2	30198	22	488	4	0.82	0.41	7538|9924|23318|79670	ZFP36|PAN2|TUT4|TUT7	-1.8
GO Biological Processes	GO:0045823	positive regulation of heart contraction	19_GO:0048518 positive regulation of biological process	-3.4	7.9	5.6	30198	39	488	5	1	0.46	1482|7042|8862|54795|79924	NKX2-5|TGFB2|APLN|TRPM4|ADM2	-1.8
GO Biological Processes	GO:0031667	response to nutrient levels	19_GO:0050896 response to stimulus	-3.4	2.5	4.1	30198	446	488	18	3.7	0.85	467|594|1594|1649|2153|3077|3485|3673|4982|5106|6839|7351|7352|7538|27158|55062|115209|440738	ATF3|BCKDHB|CYP27B1|DDIT3|F5|HFE|IGFBP2|ITGA2|TNFRSF11B|PCK2|SUV39H1|UCP2|UCP3|ZFP36|NDOR1|WIPI1|OMA1|MAP1LC3C	-1.8
GO Biological Processes	GO:1905818	regulation of chromosome separation	19_GO:0050789 regulation of biological process	-3.4	4.5	4.7	30198	109	488	8	1.6	0.57	60|86|1063|6602|9700|9735|10051|54892	ACTB|ACTL6A|CENPF|SMARCD1|ESPL1|KNTC1|SMC4|NCAPG2	-1.8
KEGG Pathway	hsa05135	Yersinia infection		-3.4	4.1	4.6	30198	137	488	9	1.8	0.61	60|3551|3725|4615|5335|5829|9138|10451|148022	ACTB|IKBKB|JUN|MYD88|PLCG1|PXN|ARHGEF1|VAV3|TICAM1	-1.8
GO Biological Processes	GO:1903825	organic acid transmembrane transport	19_GO:0051179 localization	-3.4	4.1	4.6	30198	137	488	9	1.8	0.61	4363|6520|6542|6583|8884|10165|64849|80131|376497	ABCC1|SLC3A2|SLC7A2|SLC22A4|SLC5A6|SLC25A13|SLC13A3|LRRC8E|SLC27A1	-1.8
GO Biological Processes	GO:0061041	regulation of wound healing	19_GO:0050896 response to stimulus	-3.4	4.1	4.6	30198	137	488	9	1.8	0.61	301|928|3818|5154|5327|5624|7035|51330|135228	ANXA1|CD9|KLKB1|PDGFA|PLAT|PROC|TFPI|TNFRSF12A|CD109	-1.8
GO Biological Processes	GO:0002009	morphogenesis of an epithelium	19_GO:0032502 developmental process	-3.4	2.5	4.1	30198	447	488	18	3.7	0.85	60|187|760|1482|3212|3280|3371|3488|4478|4867|5613|6788|7042|8323|8914|8985|51384|56963	ACTB|APLNR|CA2|NKX2-5|HOXB2|HES1|TNC|IGFBP5|MSN|NPHP1|PRKX|STK3|TGFB2|FZD6|TIMELESS|PLOD3|WNT16|RGMA	-1.8
Reactome Gene Sets	R-HSA-69481	G2/M Checkpoints		-3.4	3.7	4.5	30198	167	488	10	2	0.64	580|641|672|1017|5701|5932|5985|9656|51512|51588	BARD1|BLM|BRCA1|CDK2|PSMC2|RBBP8|RFC5|MDC1|GTSE1|PIAS4	-1.8
Hallmark Gene Sets	M5946	HALLMARK COAGULATION		-3.4	4	4.6	30198	138	488	9	1.8	0.61	301|649|928|2151|3673|3818|5327|5624|7076	ANXA1|BMP1|CD9|F2RL2|ITGA2|KLKB1|PLAT|PROC|TIMP1	-1.7
Reactome Gene Sets	R-HSA-6802957	Oncogenic MAPK signaling		-3.4	5.2	4.9	30198	84	488	7	1.4	0.54	60|5908|7094|8546|8826|55750|56829	ACTB|RAP1B|TLN1|AP3B1|IQGAP1|AGK|ZC3HAV1	-1.7
KEGG Pathway	hsa05225	Hepatocellular carcinoma		-3.4	3.7	4.5	30198	168	488	10	2	0.64	60|86|1019|1647|5335|6602|6932|7042|8323|51384	ACTB|ACTL6A|CDK4|GADD45A|PLCG1|SMARCD1|TCF7|TGFB2|FZD6|WNT16	-1.7
Reactome Gene Sets	R-HSA-983231	Factors involved in megakaryocyte development and platelet production		-3.4	3.7	4.5	30198	168	488	10	2	0.64	60|1017|3065|4778|10362|10749|56992|81930|84790|146909	ACTB|CDK2|HDAC1|NFE2|HMG20B|KIF1C|KIF15|KIF18A|TUBA1C|KIF18B	-1.7
GO Biological Processes	GO:0046942	carboxylic acid transport	19_GO:0051179 localization	-3.4	3.2	4.3	30198	232	488	12	2.5	0.7	301|4363|5244|5321|6520|6542|8884|10165|64849|65010|80131|376497	ANXA1|ABCC1|ABCB4|PLA2G4A|SLC3A2|SLC7A2|SLC5A6|SLC25A13|SLC13A3|SLC26A6|LRRC8E|SLC27A1	-1.7
GO Biological Processes	GO:0098656	anion transmembrane transport	19_GO:0051179 localization	-3.4	3.2	4.3	30198	232	488	12	2.5	0.7	1186|4363|6520|6542|7355|7439|8884|10165|64849|65010|80131|376497	CLCN7|ABCC1|SLC3A2|SLC7A2|SLC35A2|BEST1|SLC5A6|SLC25A13|SLC13A3|SLC26A6|LRRC8E|SLC27A1	-1.7
GO Biological Processes	GO:0031331	positive regulation of cellular catabolic process	19_GO:0048518 positive regulation of biological process	-3.4	2.5	4	30198	450	488	18	3.7	0.85	677|1453|4478|5701|6737|6790|7538|9830|9924|10392|23318|51667|53373|55062|56829|56963|79670|148022	ZFP36L1|CSNK1D|MSN|PSMC2|TRIM21|AURKA|ZFP36|TRIM14|PAN2|NOD1|TUT4|NUB1|TPCN1|WIPI1|ZC3HAV1|RGMA|TUT7|TICAM1	-1.7
Hallmark Gene Sets	M5937	HALLMARK GLYCOLYSIS		-3.4	3.4	4.4	30198	200	488	11	2.3	0.67	839|1058|1528|2990|5224|5256|5351|6790|8974|10165|22976	CASP6|CENPA|CYB5A|GUSB|PGAM2|PHKA2|PLOD1|AURKA|P4HA2|SLC25A13|PAXIP1	-1.7
Hallmark Gene Sets	M5891	HALLMARK HYPOXIA		-3.4	3.4	4.4	30198	200	488	11	2.3	0.67	302|467|839|1649|2645|3725|5224|5260|5837|7538|8974	ANXA2|ATF3|CASP6|DDIT3|GCK|JUN|PGAM2|PHKG1|PYGM|ZFP36|P4HA2	-1.7
GO Biological Processes	GO:0043549	regulation of kinase activity	19_GO:0008152 metabolic process	-3.4	2.1	3.9	30198	778	488	26	5.3	1	60|151|284|641|728|994|1031|1116|1647|2041|3315|4221|4919|5154|6788|7042|8826|8835|10451|26524|29062|29990|51191|54892|84166|376497	ACTB|ADRA2B|ANGPT1|BLM|C5AR1|CDC25B|CDKN2C|CHI3L1|GADD45A|EPHA1|HSPB1|MEN1|ROR1|PDGFA|STK3|TGFB2|IQGAP1|SOCS2|VAV3|LATS2|WDR91|PILRB|HERC5|NCAPG2|NLRC5|SLC27A1	-1.7
KEGG Pathway	hsa00260	Glycine, serine and threonine metabolism		-3.4	7.7	5.5	30198	40	488	5	1	0.46	669|1610|4129|5224|6470	BPGM|DAO|MAOB|PGAM2|SHMT1	-1.7
Reactome Gene Sets	R-HSA-445355	Smooth Muscle Contraction		-3.4	7.7	5.5	30198	40	488	5	1	0.46	301|302|800|5829|7094	ANXA1|ANXA2|CALD1|PXN|TLN1	-1.7
GO Biological Processes	GO:1903524	positive regulation of blood circulation	19_GO:0048518 positive regulation of biological process	-3.4	7.7	5.5	30198	40	488	5	1	0.46	1482|7042|8862|54795|79924	NKX2-5|TGFB2|APLN|TRPM4|ADM2	-1.7
Reactome Gene Sets	R-HSA-5693616	Presynaptic phase of homologous DNA pairing and strand exchange		-3.4	7.7	5.5	30198	40	488	5	1	0.46	580|641|672|5932|5985	BARD1|BLM|BRCA1|RBBP8|RFC5	-1.7
GO Biological Processes	GO:0045740	positive regulation of DNA replication	19_GO:0048518 positive regulation of biological process	-3.4	7.7	5.5	30198	40	488	5	1	0.46	1017|5111|6742|79733|144455	CDK2|PCNA|SSBP1|E2F8|E2F7	-1.7
GO Biological Processes	GO:1903900	regulation of viral life cycle	19_GO:0016032 viral process	-3.3	4	4.6	30198	139	488	9	1.8	0.61	4599|4938|4939|6737|9582|9830|56829|64135|84875	MX1|OAS1|OAS2|TRIM21|APOBEC3B|TRIM14|ZC3HAV1|IFIH1|PARP10	-1.7
GO Biological Processes	GO:0015698	inorganic anion transport	19_GO:0051179 localization	-3.3	3.7	4.4	30198	169	488	10	2	0.64	1181|1186|1187|4363|5349|7439|8884|10316|65010|80131	CLCN2|CLCN7|CLCNKA|ABCC1|FXYD3|BEST1|SLC5A6|NMUR1|SLC26A6|LRRC8E	-1.7
GO Biological Processes	GO:0001676	long-chain fatty acid metabolic process	19_GO:0008152 metabolic process	-3.3	4.5	4.7	30198	111	488	8	1.6	0.57	4051|5321|6342|28965|57834|64834|66002|376497	CYP4F3|PLA2G4A|SCP2|SLC27A6|CYP4F11|ELOVL1|CYP4F12|SLC27A1	-1.7
Reactome Gene Sets	R-HSA-5173105	O-linked glycosylation		-3.3	4.5	4.7	30198	111	488	8	1.6	0.57	8693|10610|23275|55901|56999|84752|93010|157869	GALNT4|ST6GALNAC2|POFUT2|THSD1|ADAMTS9|B3GNT9|B3GNT7|SBSPON	-1.7
Reactome Gene Sets	R-HSA-216083	Integrin cell surface interactions		-3.3	5.1	4.8	30198	85	488	7	1.4	0.54	1307|3371|3673|3679|3687|50509|58494	COL16A1|TNC|ITGA2|ITGA7|ITGAX|COL5A3|JAM2	-1.7
Reactome Gene Sets	R-HSA-5617833	Cilium Assembly		-3.3	3.4	4.4	30198	201	488	11	2.3	0.67	1453|4867|9662|22981|22995|23354|55125|56623|79989|84790|85302	CSNK1D|NPHP1|CEP135|NINL|CEP152|HAUS5|CEP192|INPP5E|TTC26|TUBA1C|FBF1	-1.7
GO Biological Processes	GO:1903867	extraembryonic membrane development	19_GO:0032502 developmental process	-3.3	19	7.1	30198	10	488	3	0.61	0.35	22976|79733|144455	PAXIP1|E2F8|E2F7	-1.7
GO Biological Processes	GO:0007099	centriole replication	19_GO:0009987 cellular process	-3.3	11	6	30198	23	488	4	0.82	0.41	1017|9662|22995|55125	CDK2|CEP135|CEP152|CEP192	-1.7
GO Biological Processes	GO:1903034	regulation of response to wounding	19_GO:0050896 response to stimulus	-3.3	3.6	4.4	30198	170	488	10	2	0.64	301|928|3818|5154|5327|5624|7035|51330|56963|135228	ANXA1|CD9|KLKB1|PDGFA|PLAT|PROC|TFPI|TNFRSF12A|RGMA|CD109	-1.7
Reactome Gene Sets	R-HSA-5663220	RHO GTPases Activate Formins		-3.3	4	4.5	30198	140	488	9	1.8	0.61	60|1058|1063|9735|23421|57122|81624|81930|84790	ACTB|CENPA|CENPF|KNTC1|ITGB3BP|NUP107|DIAPH3|KIF18A|TUBA1C	-1.7
Reactome Gene Sets	R-HSA-1474228	Degradation of the extracellular matrix		-3.3	4	4.5	30198	140	488	9	1.8	0.61	649|1307|1514|3818|4811|7076|50509|56999|222663	BMP1|COL16A1|CTSL|KLKB1|NID1|TIMP1|COL5A3|ADAMTS9|SCUBE3	-1.7
GO Biological Processes	GO:0043410	positive regulation of MAPK cascade	19_GO:0023052 signaling	-3.3	2.4	4	30198	492	488	19	3.9	0.88	151|284|728|1116|1647|3725|4615|5154|5908|6349|6788|7042|8826|9283|10392|10457|50488|51384|128239	ADRA2B|ANGPT1|C5AR1|CHI3L1|GADD45A|JUN|MYD88|PDGFA|RAP1B|CCL3L1|STK3|TGFB2|IQGAP1|GPR37L1|NOD1|GPNMB|MINK1|WNT16|IQGAP3	-1.7
GO Biological Processes	GO:0031349	positive regulation of defense response	19_GO:0048518 positive regulation of biological process	-3.3	2.8	4.2	30198	304	488	14	2.9	0.76	839|3148|3430|3551|3665|3673|4363|7292|8717|8780|10392|10622|83666|84166	CASP6|HMGB2|IFI35|IKBKB|IRF7|ITGA2|ABCC1|TNFSF4|TRADD|RIOK3|NOD1|POLR3G|PARP9|NLRC5	-1.7
GO Biological Processes	GO:0048534	hematopoietic or lymphoid organ development	19_GO:0002376 immune system process	-3.3	2.2	3.9	30198	655	488	23	4.7	0.96	284|301|302|669|677|1054|1482|1514|2122|3200|3280|3725|4286|5613|6788|6932|7042|8546|23218|25946|54892|84447|135228	ANGPT1|ANXA1|ANXA2|BPGM|ZFP36L1|CEBPG|NKX2-5|CTSL|MECOM|HOXA3|HES1|JUN|MITF|PRKX|STK3|TCF7|TGFB2|AP3B1|NBEAL2|ZNF385A|NCAPG2|SYVN1|CD109	-1.7
Reactome Gene Sets	R-HSA-6811442	Intra-Golgi and retrograde Golgi-to-ER traffic		-3.3	3.4	4.3	30198	202	488	11	2.3	0.67	5321|10652|10749|22836|51226|53407|56992|57134|81930|84790|146909	PLA2G4A|YKT6|KIF1C|RHOBTB3|COPZ2|STX18|KIF15|MAN1C1|KIF18A|TUBA1C|KIF18B	-1.7
GO Biological Processes	GO:2000781	positive regulation of double-strand break repair	19_GO:0048518 positive regulation of biological process	-3.3	5	4.8	30198	86	488	7	1.4	0.54	60|86|5932|6602|8914|51588|83666	ACTB|ACTL6A|RBBP8|SMARCD1|TIMELESS|PIAS4|PARP9	-1.7
GO Biological Processes	GO:0032103	positive regulation of response to external stimulus	19_GO:0048518 positive regulation of biological process	-3.3	2.4	4	30198	455	488	18	3.7	0.85	728|839|3148|3315|3430|3551|3665|3673|4363|5327|7060|7292|8717|8780|10392|10622|83666|84166	C5AR1|CASP6|HMGB2|HSPB1|IFI35|IKBKB|IRF7|ITGA2|ABCC1|PLAT|THBS4|TNFSF4|TRADD|RIOK3|NOD1|POLR3G|PARP9|NLRC5	-1.7
GO Biological Processes	GO:0002520	immune system development	19_GO:0002376 immune system process	-3.3	2.1	3.9	30198	699	488	24	4.9	0.98	284|301|302|669|677|1054|1482|1514|2122|3148|3200|3280|3725|4286|5613|6788|6932|7042|8546|23218|25946|54892|84447|135228	ANGPT1|ANXA1|ANXA2|BPGM|ZFP36L1|CEBPG|NKX2-5|CTSL|MECOM|HMGB2|HOXA3|HES1|JUN|MITF|PRKX|STK3|TCF7|TGFB2|AP3B1|NBEAL2|ZNF385A|NCAPG2|SYVN1|CD109	-1.7
Reactome Gene Sets	R-HSA-9701190	Defective homologous recombination repair (HRR) due to BRCA2 loss of function		-3.3	7.5	5.4	30198	41	488	5	1	0.46	580|641|672|5932|5985	BARD1|BLM|BRCA1|RBBP8|RFC5	-1.7
GO Biological Processes	GO:0060338	regulation of type I interferon-mediated signaling pathway	19_GO:0044419 biological process involved in interspecies interaction between organisms	-3.3	7.5	5.4	30198	41	488	5	1	0.46	3665|4938|6773|11274|84166	IRF7|OAS1|STAT2|USP18|NLRC5	-1.7
Reactome Gene Sets	R-HSA-9675136	Diseases of DNA Double-Strand Break Repair		-3.3	7.5	5.4	30198	41	488	5	1	0.46	580|641|672|5932|5985	BARD1|BLM|BRCA1|RBBP8|RFC5	-1.7
GO Biological Processes	GO:1902105	regulation of leukocyte differentiation	19_GO:0002376 immune system process	-3.3	2.8	4.1	30198	306	488	14	2.9	0.76	60|86|301|677|3635|3665|4286|4982|6602|6932|7130|7292|8546|84695	ACTB|ACTL6A|ANXA1|ZFP36L1|INPP5D|IRF7|MITF|TNFRSF11B|SMARCD1|TCF7|TNFAIP6|TNFSF4|AP3B1|LOXL3	-1.7
GO Biological Processes	GO:0055086	nucleobase-containing small molecule metabolic process	19_GO:0008152 metabolic process	-3.3	2.3	3.9	30198	536	488	20	4.1	0.9	669|790|1723|2645|2766|4967|5224|6241|6470|9582|10165|10606|23433|23475|54677|64834|65220|83666|84875|349565	BPGM|CAD|DHODH|GCK|GMPR|OGDH|PGAM2|RRM2|SHMT1|APOBEC3B|SLC25A13|PAICS|RHOQ|QPRT|CROT|ELOVL1|NADK|PARP9|PARP10|NMNAT3	-1.7
KEGG Pathway	hsa04936	Alcoholic liver disease		-3.3	3.9	4.5	30198	142	488	9	1.8	0.61	728|3551|4615|6932|8717|9020|64900|84818|148022	C5AR1|IKBKB|MYD88|TCF7|TRADD|MAP3K14|LPIN3|IL17RC|TICAM1	-1.7
GO Biological Processes	GO:0034654	nucleobase-containing compound biosynthetic process	19_GO:0008152 metabolic process	-3.3	2	3.8	30198	787	488	26	5.3	1	728|790|1063|1723|5111|5439|6241|6470|6878|7978|8546|9150|9441|10165|10379|10606|10622|23475|27434|54892|64834|65220|79871|83666|84875|349565	C5AR1|CAD|CENPF|DHODH|PCNA|POLR2J|RRM2|SHMT1|TAF6|MTERF1|AP3B1|CTDP1|MED26|SLC25A13|IRF9|PAICS|POLR3G|QPRT|POLM|NCAPG2|ELOVL1|NADK|RPAP2|PARP9|PARP10|NMNAT3	-1.7
GO Biological Processes	GO:0045069	regulation of viral genome replication	19_GO:0016032 viral process	-3.3	5	4.8	30198	87	488	7	1.4	0.54	4599|4938|4939|9582|56829|64135|84875	MX1|OAS1|OAS2|APOBEC3B|ZC3HAV1|IFIH1|PARP10	-1.7
GO Biological Processes	GO:0051403	stress-activated MAPK cascade	19_GO:0023052 signaling	-3.3	5.9	5	30198	63	488	6	1.2	0.5	677|3551|4615|7538|9261|50488	ZFP36L1|IKBKB|MYD88|ZFP36|MAPKAPK2|MINK1	-1.7
GO Biological Processes	GO:0071384	cellular response to corticosteroid stimulus	19_GO:0050896 response to stimulus	-3.3	5.9	5	30198	63	488	6	1.2	0.5	301|677|5106|5327|7538|114907	ANXA1|ZFP36L1|PCK2|PLAT|ZFP36|FBXO32	-1.7
GO Biological Processes	GO:0070848	response to growth factor	19_GO:0050896 response to stimulus	-3.3	2.4	3.9	30198	498	488	19	3.9	0.88	301|677|1453|1649|3065|3077|3280|3315|3725|4221|4641|5154|5335|5829|7042|7538|8826|9261|56963	ANXA1|ZFP36L1|CSNK1D|DDIT3|HDAC1|HFE|HES1|HSPB1|JUN|MEN1|MYO1C|PDGFA|PLCG1|PXN|TGFB2|ZFP36|IQGAP1|MAPKAPK2|RGMA	-1.7
GO Biological Processes	GO:0014812	muscle cell migration	19_GO:0040011 locomotion	-3.3	10	5.8	30198	24	488	4	0.82	0.41	301|1649|5327|7060	ANXA1|DDIT3|PLAT|THBS4	-1.7
GO Biological Processes	GO:0033260	nuclear DNA replication	19_GO:0008152 metabolic process	-3.3	10	5.8	30198	24	488	4	0.82	0.41	641|5111|51053|64785	BLM|PCNA|GMNN|GINS3	-1.7
GO Biological Processes	GO:0019674	NAD metabolic process	19_GO:0008152 metabolic process	-3.3	10	5.8	30198	24	488	4	0.82	0.41	2645|5106|23475|65220	GCK|PCK2|QPRT|NADK	-1.7
Reactome Gene Sets	R-HSA-9709603	Impaired BRCA2 binding to PALB2		-3.3	10	5.8	30198	24	488	4	0.82	0.41	580|641|672|5932	BARD1|BLM|BRCA1|RBBP8	-1.7
GO Biological Processes	GO:0030330	DNA damage response, signal transduction by p53 class mediator	19_GO:0023052 signaling	-3.3	7.4	5.3	30198	42	488	5	1	0.46	835|6672|22976|51512|144455	CASP2|SP100|PAXIP1|GTSE1|E2F7	-1.7
GO Biological Processes	GO:0045687	positive regulation of glial cell differentiation	19_GO:0032502 developmental process	-3.3	7.4	5.3	30198	42	488	5	1	0.46	1959|3065|3280|4821|6009	EGR2|HDAC1|HES1|NKX2-2|RHEB	-1.7
GO Biological Processes	GO:0018209	peptidyl-serine modification	19_GO:0008152 metabolic process	-3.2	3.3	4.3	30198	206	488	11	2.3	0.67	1017|1453|1760|3551|5613|6790|8693|9261|26524|29941|619373	CDK2|CSNK1D|DMPK|IKBKB|PRKX|AURKA|GALNT4|MAPKAPK2|LATS2|PKN3|MBOAT4	-1.7
Reactome Gene Sets	R-HSA-2565942	Regulation of PLK1 Activity at G2/M Transition		-3.2	4.9	4.7	30198	88	488	7	1.4	0.54	1453|6790|9662|22981|22995|23354|55125	CSNK1D|AURKA|CEP135|NINL|CEP152|HAUS5|CEP192	-1.7
GO Biological Processes	GO:0045089	positive regulation of innate immune response	19_GO:0044419 biological process involved in interspecies interaction between organisms	-3.2	3.9	4.4	30198	144	488	9	1.8	0.61	839|3148|3430|3551|3665|8780|10622|83666|84166	CASP6|HMGB2|IFI35|IKBKB|IRF7|RIOK3|POLR3G|PARP9|NLRC5	-1.7
Reactome Gene Sets	R-HSA-1834949	Cytosolic sensors of pathogen-associated DNA		-3.2	5.8	4.9	30198	64	488	6	1.2	0.5	3551|3665|4615|6737|10622|148022	IKBKB|IRF7|MYD88|TRIM21|POLR3G|TICAM1	-1.6
GO Biological Processes	GO:0051321	meiotic cell cycle	19_GO:0022414 reproductive process	-3.2	3.1	4.2	30198	241	488	12	2.5	0.7	994|1017|4439|4603|5932|6790|9700|10051|29893|81930|84057|146956	CDC25B|CDK2|MSH5|MYBL1|RBBP8|AURKA|ESPL1|SMC4|PSMC3IP|KIF18A|MND1|EME1	-1.6
GO Biological Processes	GO:0051262	protein tetramerization	19_GO:0009987 cellular process	-3.2	4.9	4.7	30198	89	488	7	1.4	0.54	5018|6241|6470|6742|6788|51074|54795	OXA1L|RRM2|SHMT1|SSBP1|STK3|APIP|TRPM4	-1.6
GO Biological Processes	GO:0009132	nucleoside diphosphate metabolic process	19_GO:0008152 metabolic process	-3.2	4.9	4.7	30198	89	488	7	1.4	0.54	669|790|1723|2645|4967|5224|6241	BPGM|CAD|DHODH|GCK|OGDH|PGAM2|RRM2	-1.6
GO Biological Processes	GO:0010638	positive regulation of organelle organization	19_GO:0048518 positive regulation of biological process	-3.2	2.3	3.9	30198	503	488	19	3.9	0.88	86|88|301|302|908|1017|2041|4478|5829|6742|6790|9639|9662|9700|9924|10051|26272|53407|55062	ACTL6A|ACTN2|ANXA1|ANXA2|CCT6A|CDK2|EPHA1|MSN|PXN|SSBP1|AURKA|ARHGEF10|CEP135|ESPL1|PAN2|SMC4|FBXO4|STX18|WIPI1	-1.6
GO Biological Processes	GO:0071396	cellular response to lipid	19_GO:0050896 response to stimulus	-3.2	2.3	3.9	30198	503	488	19	3.9	0.88	301|677|1019|3148|3280|3673|4478|4615|5106|5244|5327|6602|7035|7292|7538|11240|81930|114907|148022	ANXA1|ZFP36L1|CDK4|HMGB2|HES1|ITGA2|MSN|MYD88|PCK2|ABCB4|PLAT|SMARCD1|TFPI|TNFSF4|ZFP36|PADI2|KIF18A|FBXO32|TICAM1	-1.6
Reactome Gene Sets	R-HSA-5693579	Homologous DNA Pairing and Strand Exchange		-3.2	7.2	5.2	30198	43	488	5	1	0.46	580|641|672|5932|5985	BARD1|BLM|BRCA1|RBBP8|RFC5	-1.6
GO Biological Processes	GO:0006907	pinocytosis	19_GO:0051179 localization	-3.2	17	6.7	30198	11	488	3	0.61	0.35	1785|9261|27131	DNM2|MAPKAPK2|SNX5	-1.6
GO Biological Processes	GO:2000144	positive regulation of DNA-templated transcription, initiation	19_GO:0048518 positive regulation of biological process	-3.2	5.7	4.9	30198	65	488	6	1.2	0.5	1482|3725|4286|6878|9441|22976	NKX2-5|JUN|MITF|TAF6|MED26|PAXIP1	-1.6
Reactome Gene Sets	R-HSA-428157	Sphingolipid metabolism		-3.2	4.8	4.6	30198	90	488	7	1.4	0.54	414|416|5476|51228|55627|79642|171546	ARSD|ARSF|CTSA|GLTP|SMPD4|ARSJ|SPTSSA	-1.6
GO Biological Processes	GO:0009435	NAD biosynthetic process	19_GO:0008152 metabolic process	-3.2	9.9	5.7	30198	25	488	4	0.82	0.41	23475|83666|84875|349565	QPRT|PARP9|PARP10|NMNAT3	-1.6
Reactome Gene Sets	R-HSA-9704331	Defective HDR through Homologous Recombination Repair (HRR) due to PALB2 loss of BRCA1 binding function		-3.2	9.9	5.7	30198	25	488	4	0.82	0.41	580|641|672|5932	BARD1|BLM|BRCA1|RBBP8	-1.6
Reactome Gene Sets	R-HSA-9704646	Defective HDR through Homologous Recombination Repair (HRR) due to PALB2 loss of BRCA2/RAD51/RAD51C binding function		-3.2	9.9	5.7	30198	25	488	4	0.82	0.41	580|641|672|5932	BARD1|BLM|BRCA1|RBBP8	-1.6
GO Biological Processes	GO:0006699	bile acid biosynthetic process	19_GO:0008152 metabolic process	-3.2	9.9	5.7	30198	25	488	4	0.82	0.41	1593|6342|26031|114883	CYP27A1|SCP2|OSBPL3|OSBPL9	-1.6
Reactome Gene Sets	R-HSA-9701192	Defective HDR through Homologous Recombination (HRR) due to BRCA1 loss-of-function		-3.2	9.9	5.7	30198	25	488	4	0.82	0.41	580|641|672|5932	BARD1|BLM|BRCA1|RBBP8	-1.6
GO Biological Processes	GO:0044786	cell cycle DNA replication	19_GO:0008152 metabolic process	-3.2	9.9	5.7	30198	25	488	4	0.82	0.41	641|5111|51053|64785	BLM|PCNA|GMNN|GINS3	-1.6
Reactome Gene Sets	R-HSA-9701193	Defective HDR through Homologous Recombination (HRR) due to PALB2 loss of function		-3.2	9.9	5.7	30198	25	488	4	0.82	0.41	580|641|672|5932	BARD1|BLM|BRCA1|RBBP8	-1.6
Reactome Gene Sets	R-HSA-1500620	Meiosis		-3.2	4.2	4.5	30198	118	488	8	1.6	0.57	641|672|1017|1019|4439|5932|29893|84057	BLM|BRCA1|CDK2|CDK4|MSH5|RBBP8|PSMC3IP|MND1	-1.6
Reactome Gene Sets	R-HSA-390466	Chaperonin-mediated protein folding		-3.2	4.8	4.6	30198	91	488	7	1.4	0.54	60|908|2787|10517|11328|26272|84790	ACTB|CCT6A|GNG5|FBXW10|FKBP9|FBXO4|TUBA1C	-1.6
GO Biological Processes	GO:0000288	nuclear-transcribed mRNA catabolic process, deadenylation-dependent decay	19_GO:0048519 negative regulation of biological process	-3.2	7	5.1	30198	44	488	5	1	0.46	677|7538|9924|23318|79670	ZFP36L1|ZFP36|PAN2|TUT4|TUT7	-1.6
GO Biological Processes	GO:0071478	cellular response to radiation	19_GO:0050896 response to stimulus	-3.2	3.5	4.2	30198	179	488	10	2	0.64	580|641|672|1647|1785|5111|7076|7508|10010|26272	BARD1|BLM|BRCA1|GADD45A|DNM2|PCNA|TIMP1|XPC|TANK|FBXO4	-1.6
GO Biological Processes	GO:0043009	chordate embryonic development	19_GO:0032502 developmental process	-3.1	2.2	3.8	30198	632	488	22	4.5	0.94	86|284|672|677|1482|1889|3198|3200|3201|3212|3280|5932|6241|6788|7042|8323|8985|27022|54892|56963|79733|144455	ACTL6A|ANGPT1|BRCA1|ZFP36L1|NKX2-5|ECE1|HOXA1|HOXA3|HOXA4|HOXB2|HES1|RBBP8|RRM2|STK3|TGFB2|FZD6|PLOD3|FOXD3|NCAPG2|RGMA|E2F8|E2F7	-1.6
KEGG Pathway	hsa04151	PI3K-Akt signaling pathway		-3.1	2.6	3.9	30198	354	488	15	3.1	0.78	284|672|1017|1019|2787|3371|3551|3673|3679|5106|5154|6009|7060|29941|92579	ANGPT1|BRCA1|CDK2|CDK4|GNG5|TNC|IKBKB|ITGA2|ITGA7|PCK2|PDGFA|RHEB|THBS4|PKN3|G6PC3	-1.6
Reactome Gene Sets	R-HSA-975155	MyD88 dependent cascade initiated on endosome		-3.1	4.7	4.6	30198	92	488	7	1.4	0.54	3551|3665|3725|4615|9261|10392|148022	IKBKB|IRF7|JUN|MYD88|MAPKAPK2|NOD1|TICAM1	-1.6
Reactome Gene Sets	R-HSA-453279	Mitotic G1 phase and G1/S transition		-3.1	3.7	4.3	30198	149	488	9	1.8	0.61	1017|1019|1031|3065|4605|5111|5701|6241|51053	CDK2|CDK4|CDKN2C|HDAC1|MYBL2|PCNA|PSMC2|RRM2|GMNN	-1.6
GO Biological Processes	GO:0002831	regulation of response to biotic stimulus	19_GO:0050896 response to stimulus	-3.1	2.6	3.9	30198	355	488	15	3.1	0.78	839|3148|3430|3551|3665|4938|6737|6773|8780|10392|10622|11274|51191|83666|84166	CASP6|HMGB2|IFI35|IKBKB|IRF7|OAS1|TRIM21|STAT2|RIOK3|NOD1|POLR3G|USP18|HERC5|PARP9|NLRC5	-1.6
GO Biological Processes	GO:0006869	lipid transport	19_GO:0051179 localization	-3.1	2.7	4	30198	318	488	14	2.9	0.76	301|4363|5244|5321|6342|26031|28965|51228|54677|55911|91869|114883|374868|376497	ANXA1|ABCC1|ABCB4|PLA2G4A|SCP2|OSBPL3|SLC27A6|GLTP|CROT|APOBR|RFT1|OSBPL9|ATP9B|SLC27A1	-1.6
GO Biological Processes	GO:0045785	positive regulation of cell adhesion	19_GO:0048518 positive regulation of biological process	-3.1	2.4	3.8	30198	471	488	18	3.7	0.85	60|86|284|301|970|1307|1785|2041|3280|3485|3673|4811|6602|7042|7292|8546|10451|25930	ACTB|ACTL6A|ANGPT1|ANXA1|CD70|COL16A1|DNM2|EPHA1|HES1|IGFBP2|ITGA2|NID1|SMARCD1|TGFB2|TNFSF4|AP3B1|VAV3|PTPN23	-1.6
KEGG Pathway	hsa05131	Shigellosis		-3.1	3	4.1	30198	247	488	12	2.5	0.7	60|3551|3725|4615|5335|5829|7094|8717|10392|51619|55062|440738	ACTB|IKBKB|JUN|MYD88|PLCG1|PXN|TLN1|TRADD|NOD1|UBE2D4|WIPI1|MAP1LC3C	-1.6
GO Biological Processes	GO:0031098	stress-activated protein kinase signaling cascade	19_GO:0023052 signaling	-3.1	5.5	4.8	30198	67	488	6	1.2	0.5	677|3551|4615|7538|9261|50488	ZFP36L1|IKBKB|MYD88|ZFP36|MAPKAPK2|MINK1	-1.6
GO Biological Processes	GO:0006516	glycoprotein catabolic process	19_GO:0008152 metabolic process	-3.1	9.5	5.6	30198	26	488	4	0.82	0.41	1514|55741|56999|115290	CTSL|EDEM2|ADAMTS9|FBXO17	-1.6
GO Biological Processes	GO:0006417	regulation of translation	19_GO:0008152 metabolic process	-3.1	2.4	3.8	30198	472	488	18	3.7	0.85	677|1801|3315|3488|3673|5036|6470|7538|9924|10102|10643|10644|23318|25946|54517|56623|79670|285381	ZFP36L1|DPH1|HSPB1|IGFBP5|ITGA2|PA2G4|SHMT1|ZFP36|PAN2|TSFM|IGF2BP3|IGF2BP2|TUT4|ZNF385A|PUS7|INPP5E|TUT7|DPH3	-1.6
GO Biological Processes	GO:0061013	regulation of mRNA catabolic process	19_GO:0048519 negative regulation of biological process	-3.1	3.4	4.2	30198	181	488	10	2	0.64	677|4615|7538|9261|9924|10643|10644|23318|56829|79670	ZFP36L1|MYD88|ZFP36|MAPKAPK2|PAN2|IGF2BP3|IGF2BP2|TUT4|ZC3HAV1|TUT7	-1.6
Reactome Gene Sets	R-HSA-4615885	SUMOylation of DNA replication proteins		-3.1	6.9	5.1	30198	45	488	5	1	0.46	5111|6790|8086|51588|57122	PCNA|AURKA|AAAS|PIAS4|NUP107	-1.6
GO Biological Processes	GO:1902622	regulation of neutrophil migration	19_GO:0040011 locomotion	-3.1	6.9	5.1	30198	45	488	5	1	0.46	728|4267|4615|7060|7130	C5AR1|CD99|MYD88|THBS4|TNFAIP6	-1.6
GO Biological Processes	GO:1903530	regulation of secretion by cell	19_GO:0051179 localization	-3.1	2.2	3.8	30198	554	488	20	4.1	0.9	151|301|302|2645|3077|3598|4129|5023|5106|5321|5872|5908|6814|7042|7351|10497|25930|54795|80024|285381	ADRA2B|ANXA1|ANXA2|GCK|HFE|IL13RA2|MAOB|P2RX1|PCK2|PLA2G4A|RAB13|RAP1B|STXBP3|TGFB2|UCP2|UNC13B|PTPN23|TRPM4|SLC8B1|DPH3	-1.6
Reactome Gene Sets	R-HSA-168181	Toll Like Receptor 7/8 (TLR7/8) Cascade		-3.1	4.7	4.5	30198	93	488	7	1.4	0.54	3551|3665|3725|4615|9261|10392|148022	IKBKB|IRF7|JUN|MYD88|MAPKAPK2|NOD1|TICAM1	-1.6
GO Biological Processes	GO:0032392	DNA geometric change	19_GO:0009987 cellular process	-3.1	4.7	4.5	30198	93	488	7	1.4	0.54	301|641|3148|5985|6742|7978|64785	ANXA1|BLM|HMGB2|RFC5|SSBP1|MTERF1|GINS3	-1.6
GO Biological Processes	GO:0009896	positive regulation of catabolic process	19_GO:0048518 positive regulation of biological process	-3.1	2.3	3.8	30198	514	488	19	3.9	0.88	580|677|1453|4478|5701|6737|6790|7538|9830|9924|10392|23318|51667|53373|55062|56829|56963|79670|148022	BARD1|ZFP36L1|CSNK1D|MSN|PSMC2|TRIM21|AURKA|ZFP36|TRIM14|PAN2|NOD1|TUT4|NUB1|TPCN1|WIPI1|ZC3HAV1|RGMA|TUT7|TICAM1	-1.5
GO Biological Processes	GO:1903046	meiotic cell cycle process	19_GO:0022414 reproductive process	-3.1	3.4	4.2	30198	182	488	10	2	0.64	994|4439|4603|6790|9700|10051|29893|81930|84057|146956	CDC25B|MSH5|MYBL1|AURKA|ESPL1|SMC4|PSMC3IP|KIF18A|MND1|EME1	-1.5
KEGG Pathway	hsa05132	Salmonella infection		-3.1	3	4	30198	249	488	12	2.5	0.7	60|302|1785|2317|3551|3725|4615|6932|8717|10392|57381|84790	ACTB|ANXA2|DNM2|FLNB|IKBKB|JUN|MYD88|TCF7|TRADD|NOD1|RHOJ|TUBA1C	-1.5
GO Biological Processes	GO:0009314	response to radiation	19_GO:0050896 response to stimulus	-3.1	2.4	3.8	30198	435	488	17	3.5	0.83	301|580|641|672|1647|1785|3198|4221|4867|5111|7076|7439|7508|10010|22976|26272|54850	ANXA1|BARD1|BLM|BRCA1|GADD45A|DNM2|HOXA1|MEN1|NPHP1|PCNA|TIMP1|BEST1|XPC|TANK|PAXIP1|FBXO4|FBXL12	-1.5
Reactome Gene Sets	R-HSA-5693571	Nonhomologous End-Joining (NHEJ)		-3.1	5.5	4.7	30198	68	488	6	1.2	0.5	580|672|9656|22976|27434|51588	BARD1|BRCA1|MDC1|PAXIP1|POLM|PIAS4	-1.5
GO Biological Processes	GO:0038066	p38MAPK cascade	19_GO:0023052 signaling	-3.1	15	6.4	30198	12	488	3	0.61	0.35	677|7538|9261	ZFP36L1|ZFP36|MAPKAPK2	-1.5
Reactome Gene Sets	R-HSA-9013973	TICAM1-dependent activation of IRF3/IRF7		-3.1	15	6.4	30198	12	488	3	0.61	0.35	3665|10010|148022	IRF7|TANK|TICAM1	-1.5
GO Biological Processes	GO:0075509	endocytosis involved in viral entry into host cell	19_GO:0016032 viral process	-3.1	15	6.4	30198	12	488	3	0.61	0.35	1514|6614|53373	CTSL|SIGLEC1|TPCN1	-1.5
Reactome Gene Sets	R-HSA-211979	Eicosanoids		-3.1	15	6.4	30198	12	488	3	0.61	0.35	4051|57834|66002	CYP4F3|CYP4F11|CYP4F12	-1.5
Reactome Gene Sets	R-HSA-425407	SLC-mediated transmembrane transport		-3.1	3	4	30198	250	488	12	2.5	0.7	6520|6542|6583|7355|8884|28965|64849|65010|80024|146802|200010|376497	SLC3A2|SLC7A2|SLC22A4|SLC35A2|SLC5A6|SLC27A6|SLC13A3|SLC26A6|SLC8B1|SLC47A2|SLC5A9|SLC27A1	-1.5
GO Biological Processes	GO:0042633	hair cycle	19_GO:0032501 multicellular organismal process	-3.1	4.6	4.5	30198	94	488	7	1.4	0.54	3065|3488|5154|7042|8323|51588|135228	HDAC1|IGFBP5|PDGFA|TGFB2|FZD6|PIAS4|CD109	-1.5
Reactome Gene Sets	R-HSA-380320	Recruitment of NuMA to mitotic centrosomes		-3.1	4.6	4.5	30198	94	488	7	1.4	0.54	1453|9662|22981|22995|23354|55125|84790	CSNK1D|CEP135|NINL|CEP152|HAUS5|CEP192|TUBA1C	-1.5
Reactome Gene Sets	R-HSA-69473	G2/M DNA damage checkpoint		-3.1	4.6	4.5	30198	94	488	7	1.4	0.54	580|641|672|5932|5985|9656|51588	BARD1|BLM|BRCA1|RBBP8|RFC5|MDC1|PIAS4	-1.5
GO Biological Processes	GO:1903312	negative regulation of mRNA metabolic process	19_GO:0048519 negative regulation of biological process	-3.1	4.6	4.5	30198	94	488	7	1.4	0.54	580|4615|5725|7538|9261|10643|10644	BARD1|MYD88|PTBP1|ZFP36|MAPKAPK2|IGF2BP3|IGF2BP2	-1.5
GO Biological Processes	GO:0042303	molting cycle	19_GO:0032501 multicellular organismal process	-3.1	4.6	4.5	30198	94	488	7	1.4	0.54	3065|3488|5154|7042|8323|51588|135228	HDAC1|IGFBP5|PDGFA|TGFB2|FZD6|PIAS4|CD109	-1.5
Reactome Gene Sets	R-HSA-168164	Toll Like Receptor 3 (TLR3) Cascade		-3.1	4.6	4.5	30198	94	488	7	1.4	0.54	3551|3665|3725|9261|10010|10392|148022	IKBKB|IRF7|JUN|MAPKAPK2|TANK|NOD1|TICAM1	-1.5
GO Biological Processes	GO:0019221	cytokine-mediated signaling pathway	19_GO:0023052 signaling	-3.1	2.6	3.9	30198	360	488	15	3.1	0.78	970|3551|3598|3665|4599|4615|4938|4939|6349|6672|6773|8717|10010|84818|376497	CD70|IKBKB|IL13RA2|IRF7|MX1|MYD88|OAS1|OAS2|CCL3L1|SP100|STAT2|TRADD|TANK|IL17RC|SLC27A1	-1.5
GO Biological Processes	GO:0016925	protein sumoylation	19_GO:0008152 metabolic process	-3.1	6.7	5	30198	46	488	5	1	0.46	1959|51564|51588|54795|64135	EGR2|HDAC7|PIAS4|TRPM4|IFIH1	-1.5
GO Biological Processes	GO:0030193	regulation of blood coagulation	19_GO:0032501 multicellular organismal process	-3.1	5.4	4.7	30198	69	488	6	1.2	0.5	928|3818|5154|5327|5624|7035	CD9|KLKB1|PDGFA|PLAT|PROC|TFPI	-1.5
GO Biological Processes	GO:0001570	vasculogenesis	19_GO:0032502 developmental process	-3.1	5.4	4.7	30198	69	488	6	1.2	0.5	187|677|1482|10052|22976|51564	APLNR|ZFP36L1|NKX2-5|GJC1|PAXIP1|HDAC7	-1.5
GO Biological Processes	GO:0010529	negative regulation of transposition	19_GO:0048519 negative regulation of biological process	-3.1	9.2	5.4	30198	27	488	4	0.82	0.41	4603|9582|23318|79670	MYBL1|APOBEC3B|TUT4|TUT7	-1.5
Reactome Gene Sets	R-HSA-5693554	Resolution of D-loop Structures through Synthesis-Dependent Strand Annealing (SDSA)		-3.1	9.2	5.4	30198	27	488	4	0.82	0.41	580|641|672|5932	BARD1|BLM|BRCA1|RBBP8	-1.5
GO Biological Processes	GO:0010528	regulation of transposition	19_GO:0050789 regulation of biological process	-3.1	9.2	5.4	30198	27	488	4	0.82	0.41	4603|9582|23318|79670	MYBL1|APOBEC3B|TUT4|TUT7	-1.5
Reactome Gene Sets	R-HSA-1538133	G0 and Early G1		-3.1	9.2	5.4	30198	27	488	4	0.82	0.41	1017|3065|4605|5111	CDK2|HDAC1|MYBL2|PCNA	-1.5
GO Biological Processes	GO:0046463	acylglycerol biosynthetic process	19_GO:0008152 metabolic process	-3.1	9.2	5.4	30198	27	488	4	0.82	0.41	5106|5321|64900|150763	PCK2|PLA2G4A|LPIN3|GPAT2	-1.5
GO Biological Processes	GO:0051571	positive regulation of histone H3-K4 methylation	19_GO:0048518 positive regulation of biological process	-3.1	9.2	5.4	30198	27	488	4	0.82	0.41	672|1789|22976|55683	BRCA1|DNMT3B|PAXIP1|KANSL3	-1.5
GO Biological Processes	GO:0046460	neutral lipid biosynthetic process	19_GO:0008152 metabolic process	-3.1	9.2	5.4	30198	27	488	4	0.82	0.41	5106|5321|64900|150763	PCK2|PLA2G4A|LPIN3|GPAT2	-1.5
GO Biological Processes	GO:0007043	cell-cell junction assembly	19_GO:0009987 cellular process	-3	4	4.3	30198	123	488	8	1.6	0.57	60|928|5872|7094|10052|24146|51564|85302	ACTB|CD9|RAB13|TLN1|GJC1|CLDN15|HDAC7|FBF1	-1.5
KEGG Pathway	hsa01240	Biosynthesis of cofactors		-3	3.6	4.2	30198	153	488	9	1.8	0.61	790|1723|2990|6470|8836|23475|51601|65220|349565	CAD|DHODH|GUSB|SHMT1|GGH|QPRT|LIPT1|NADK|NMNAT3	-1.5
GO Biological Processes	GO:1903706	regulation of hemopoiesis	19_GO:0002376 immune system process	-3	2.5	3.8	30198	400	488	16	3.3	0.81	60|86|301|677|3148|3635|3665|4286|4982|6602|6932|7130|7292|7538|8546|84695	ACTB|ACTL6A|ANXA1|ZFP36L1|HMGB2|INPP5D|IRF7|MITF|TNFRSF11B|SMARCD1|TCF7|TNFAIP6|TNFSF4|ZFP36|AP3B1|LOXL3	-1.5
GO Biological Processes	GO:0034330	cell junction organization	19_GO:0009987 cellular process	-3	2.3	3.7	30198	479	488	18	3.7	0.85	60|88|728|928|1134|3371|3673|5872|7042|7094|8500|10052|10196|10497|24146|51564|55901|85302	ACTB|ACTN2|C5AR1|CD9|CHRNA1|TNC|ITGA2|RAB13|TGFB2|TLN1|PPFIA1|GJC1|PRMT3|UNC13B|CLDN15|HDAC7|THSD1|FBF1	-1.5
GO Biological Processes	GO:0009991	response to extracellular stimulus	19_GO:0050896 response to stimulus	-3	2.3	3.7	30198	479	488	18	3.7	0.85	467|594|1594|1649|2153|3077|3485|3673|4982|5106|6839|7351|7352|7538|27158|55062|115209|440738	ATF3|BCKDHB|CYP27B1|DDIT3|F5|HFE|IGFBP2|ITGA2|TNFRSF11B|PCK2|SUV39H1|UCP2|UCP3|ZFP36|NDOR1|WIPI1|OMA1|MAP1LC3C	-1.5
GO Biological Processes	GO:0031400	negative regulation of protein modification process	19_GO:0048519 negative regulation of biological process	-3	2.3	3.7	30198	520	488	19	3.9	0.88	284|672|1031|1647|1789|2041|3315|3551|3725|4221|5783|6737|7375|10196|10362|26524|54892|84875|135228	ANGPT1|BRCA1|CDKN2C|GADD45A|DNMT3B|EPHA1|HSPB1|IKBKB|JUN|MEN1|PTPN13|TRIM21|USP4|PRMT3|HMG20B|LATS2|NCAPG2|PARP10|CD109	-1.5
GO Biological Processes	GO:0009410	response to xenobiotic stimulus	19_GO:0050896 response to stimulus	-3	2.5	3.8	30198	401	488	16	3.3	0.81	268|1019|1063|1577|3485|3673|3725|4129|4363|4982|5111|5154|7042|7508|10451|66002	AMH|CDK4|CENPF|CYP3A5|IGFBP2|ITGA2|JUN|MAOB|ABCC1|TNFRSF11B|PCNA|PDGFA|TGFB2|XPC|VAV3|CYP4F12	-1.5
GO Biological Processes	GO:0051092	positive regulation of NF-kappaB transcription factor activity	19_GO:0008152 metabolic process	-3	3.6	4.2	30198	154	488	9	1.8	0.61	268|3551|4615|4919|6737|8717|9830|10392|148022	AMH|IKBKB|MYD88|ROR1|TRIM21|TRADD|TRIM14|NOD1|TICAM1	-1.5
Reactome Gene Sets	R-HSA-380259	Loss of Nlp from mitotic centrosomes		-3	5.3	4.6	30198	70	488	6	1.2	0.5	1453|9662|22981|22995|23354|55125	CSNK1D|CEP135|NINL|CEP152|HAUS5|CEP192	-1.5
KEGG Pathway	hsa05120	Epithelial cell signaling in Helicobacter pylori infection		-3	5.3	4.6	30198	70	488	6	1.2	0.5	3551|3725|5335|9020|10392|58494	IKBKB|JUN|PLCG1|MAP3K14|NOD1|JAM2	-1.5
Reactome Gene Sets	R-HSA-380284	Loss of proteins required for interphase microtubule organization from the centrosome		-3	5.3	4.6	30198	70	488	6	1.2	0.5	1453|9662|22981|22995|23354|55125	CSNK1D|CEP135|NINL|CEP152|HAUS5|CEP192	-1.5
GO Biological Processes	GO:0071824	protein-DNA complex subunit organization	19_GO:0009987 cellular process	-3	2.9	3.9	30198	254	488	12	2.5	0.7	86|1058|1063|3148|4778|6602|6878|9441|9735|23421|51053|55355	ACTL6A|CENPA|CENPF|HMGB2|NFE2|SMARCD1|TAF6|MED26|KNTC1|ITGB3BP|GMNN|HJURP	-1.5
GO Biological Processes	GO:0008202	steroid metabolic process	19_GO:0008152 metabolic process	-3	2.9	3.9	30198	254	488	12	2.5	0.7	1577|1593|1594|5959|6342|10449|26031|51588|51706|55911|114883|285440	CYP3A5|CYP27A1|CYP27B1|RDH5|SCP2|ACAA2|OSBPL3|PIAS4|CYB5R1|APOBR|OSBPL9|CYP4V2	-1.5
Reactome Gene Sets	R-HSA-168138	Toll Like Receptor 9 (TLR9) Cascade		-3	4.5	4.4	30198	96	488	7	1.4	0.54	3551|3665|3725|4615|9261|10392|148022	IKBKB|IRF7|JUN|MYD88|MAPKAPK2|NOD1|TICAM1	-1.5
GO Biological Processes	GO:0034470	ncRNA processing	19_GO:0008152 metabolic process	-3	2.5	3.8	30198	403	488	16	3.3	0.81	4234|5036|6839|8780|11180|23318|23536|51593|54517|57647|60528|65083|79670|84705|116461|285381	METTL1|PA2G4|SUV39H1|RIOK3|WDR6|TUT4|ADAT1|SRRT|PUS7|DHX37|ELAC2|NOL6|TUT7|GTPBP3|TSEN15|DPH3	-1.5
GO Biological Processes	GO:0008406	gonad development	19_GO:0022414 reproductive process	-3	3.1	4	30198	220	488	11	2.3	0.67	268|835|3148|5154|5872|7042|7130|7536|22836|57122|81930	AMH|CASP2|HMGB2|PDGFA|RAB13|TGFB2|TNFAIP6|SF1|RHOBTB3|NUP107|KIF18A	-1.5
GO Biological Processes	GO:0034660	ncRNA metabolic process	19_GO:0008152 metabolic process	-3	2.2	3.7	30198	523	488	19	3.9	0.88	4234|4603|5036|6839|8780|11180|23318|23536|51593|54517|57647|60528|65083|79670|79871|84705|116461|150763|285381	METTL1|MYBL1|PA2G4|SUV39H1|RIOK3|WDR6|TUT4|ADAT1|SRRT|PUS7|DHX37|ELAC2|NOL6|TUT7|RPAP2|GTPBP3|TSEN15|GPAT2|DPH3	-1.5
GO Biological Processes	GO:0007051	spindle organization	19_GO:0009987 cellular process	-3	3.6	4.1	30198	155	488	9	1.8	0.61	1453|4605|6790|8086|9055|9639|9700|23354|55125	CSNK1D|MYBL2|AURKA|AAAS|PRC1|ARHGEF10|ESPL1|HAUS5|CEP192	-1.5
GO Biological Processes	GO:0030097	hemopoiesis	19_GO:0002376 immune system process	-3	2.1	3.6	30198	606	488	21	4.3	0.92	284|301|302|669|677|1054|1482|1514|2122|3725|4286|5613|6788|6932|7042|8546|23218|25946|54892|84447|135228	ANGPT1|ANXA1|ANXA2|BPGM|ZFP36L1|CEBPG|NKX2-5|CTSL|MECOM|JUN|MITF|PRKX|STK3|TCF7|TGFB2|AP3B1|NBEAL2|ZNF385A|NCAPG2|SYVN1|CD109	-1.5
GO Biological Processes	GO:1903320	regulation of protein modification by small protein conjugation or removal	19_GO:0008152 metabolic process	-3	2.9	3.9	30198	255	488	12	2.5	0.7	284|672|6737|7375|10010|10196|10362|22976|26272|51588|84875|148022	ANGPT1|BRCA1|TRIM21|USP4|TANK|PRMT3|HMG20B|PAXIP1|FBXO4|PIAS4|PARP10|TICAM1	-1.5
GO Biological Processes	GO:1902850	microtubule cytoskeleton organization involved in mitosis	19_GO:0009987 cellular process	-3	4	4.3	30198	125	488	8	1.6	0.57	1058|4605|6790|8086|9055|9639|9700|55125	CENPA|MYBL2|AURKA|AAAS|PRC1|ARHGEF10|ESPL1|CEP192	-1.5
GO Biological Processes	GO:0007127	meiosis I	19_GO:0022414 reproductive process	-3	4	4.3	30198	125	488	8	1.6	0.57	994|4439|4603|6790|9700|29893|84057|146956	CDC25B|MSH5|MYBL1|AURKA|ESPL1|PSMC3IP|MND1|EME1	-1.5
GO Biological Processes	GO:0061061	muscle structure development	19_GO:0032502 developmental process	-3	2.3	3.7	30198	484	488	18	3.7	0.85	88|187|467|928|1063|1134|1482|1959|2317|3280|3488|3679|5077|7042|7135|8038|10362|58494	ACTN2|APLNR|ATF3|CD9|CENPF|CHRNA1|NKX2-5|EGR2|FLNB|HES1|IGFBP5|ITGA7|PAX3|TGFB2|TNNI1|ADAM12|HMG20B|JAM2	-1.5
GO Biological Processes	GO:0060840	artery development	19_GO:0032502 developmental process	-3	4.5	4.4	30198	97	488	7	1.4	0.54	187|1649|1959|3198|3280|7042|56999	APLNR|DDIT3|EGR2|HOXA1|HES1|TGFB2|ADAMTS9	-1.5
Reactome Gene Sets	R-HSA-391251	Protein folding		-3	4.5	4.4	30198	97	488	7	1.4	0.54	60|908|2787|10517|11328|26272|84790	ACTB|CCT6A|GNG5|FBXW10|FKBP9|FBXO4|TUBA1C	-1.5
GO Biological Processes	GO:1900046	regulation of hemostasis	19_GO:0050789 regulation of biological process	-3	5.2	4.6	30198	71	488	6	1.2	0.5	928|3818|5154|5327|5624|7035	CD9|KLKB1|PDGFA|PLAT|PROC|TFPI	-1.5
GO Biological Processes	GO:0006650	glycerophospholipid metabolic process	19_GO:0008152 metabolic process	-3	2.8	3.9	30198	292	488	13	2.7	0.73	3635|3636|5321|5335|8835|9588|55627|56623|114971|133121|150763|154141|376497	INPP5D|INPPL1|PLA2G4A|PLCG1|SOCS2|PRDX6|SMPD4|INPP5E|PTPMT1|ENPP6|GPAT2|MBOAT1|SLC27A1	-1.5
KEGG Pathway	hsa05166	Human T-cell leukemia virus 1 infection		-3	3.1	4	30198	222	488	11	2.3	0.67	1017|1019|1031|1959|3551|3725|7042|7094|7538|9020|9700	CDK2|CDK4|CDKN2C|EGR2|IKBKB|JUN|TGFB2|TLN1|ZFP36|MAP3K14|ESPL1	-1.5
Reactome Gene Sets	R-HSA-9705671	SARS-CoV-2 activates/modulates innate and adaptive immune responses		-3	3.9	4.2	30198	126	488	8	1.6	0.57	3551|3665|6773|8086|10392|57122|64135|84818	IKBKB|IRF7|STAT2|AAAS|NOD1|NUP107|IFIH1|IL17RC	-1.5
GO Biological Processes	GO:0046683	response to organophosphorus	19_GO:0050896 response to stimulus	-3	3.9	4.2	30198	126	488	8	1.6	0.57	594|677|3488|5023|5327|5908|54795|65010	BCKDHB|ZFP36L1|IGFBP5|P2RX1|PLAT|RAP1B|TRPM4|SLC26A6	-1.5
GO Biological Processes	GO:1900262	regulation of DNA-directed DNA polymerase activity	19_GO:0008152 metabolic process	-3	14	6.1	30198	13	488	3	0.61	0.35	5111|5985|64785	PCNA|RFC5|GINS3	-1.5
Reactome Gene Sets	R-HSA-1663150	The activation of arylsulfatases		-3	14	6.1	30198	13	488	3	0.61	0.35	414|416|79642	ARSD|ARSF|ARSJ	-1.5
GO Biological Processes	GO:1900264	positive regulation of DNA-directed DNA polymerase activity	19_GO:0048518 positive regulation of biological process	-3	14	6.1	30198	13	488	3	0.61	0.35	5111|5985|64785	PCNA|RFC5|GINS3	-1.5
KEGG Pathway	hsa04390	Hippo signaling pathway		-3	3.5	4.1	30198	157	488	9	1.8	0.61	60|268|1453|6788|6932|7042|8323|26524|51384	ACTB|AMH|CSNK1D|STK3|TCF7|TGFB2|FZD6|LATS2|WNT16	-1.5
GO Biological Processes	GO:1901655	cellular response to ketone	19_GO:0050896 response to stimulus	-3	4.4	4.3	30198	98	488	7	1.4	0.54	1019|4478|5106|5327|7292|27158|114907	CDK4|MSN|PCK2|PLAT|TNFSF4|NDOR1|FBXO32	-1.5
GO Biological Processes	GO:0009792	embryo development ending in birth or egg hatching	19_GO:0032502 developmental process	-3	2.1	3.6	30198	653	488	22	4.5	0.94	86|284|672|677|1482|1889|3198|3200|3201|3212|3280|5932|6241|6788|7042|8323|8985|27022|54892|56963|79733|144455	ACTL6A|ANGPT1|BRCA1|ZFP36L1|NKX2-5|ECE1|HOXA1|HOXA3|HOXA4|HOXB2|HES1|RBBP8|RRM2|STK3|TGFB2|FZD6|PLOD3|FOXD3|NCAPG2|RGMA|E2F8|E2F7	-1.5
GO Biological Processes	GO:0043269	regulation of ion transport	19_GO:0051179 localization	-3	2	3.6	30198	696	488	23	4.7	0.96	88|187|760|1181|1187|1482|1760|1785|2645|3077|3280|3750|4129|5023|5321|5335|5349|7439|50488|53373|59285|80024|84329	ACTN2|APLNR|CA2|CLCN2|CLCNKA|NKX2-5|DMPK|DNM2|GCK|HFE|HES1|KCND1|MAOB|P2RX1|PLA2G4A|PLCG1|FXYD3|BEST1|MINK1|TPCN1|CACNG6|SLC8B1|HVCN1	-1.5
GO Biological Processes	GO:0044264	cellular polysaccharide metabolic process	19_GO:0008152 metabolic process	-3	5.2	4.5	30198	72	488	6	1.2	0.5	5255|5256|5260|5837|84752|93010	PHKA1|PHKA2|PHKG1|PYGM|B3GNT9|B3GNT7	-1.5
GO Biological Processes	GO:0061982	meiosis I cell cycle process	19_GO:0022414 reproductive process	-3	3.9	4.2	30198	127	488	8	1.6	0.57	994|4439|4603|6790|9700|29893|84057|146956	CDC25B|MSH5|MYBL1|AURKA|ESPL1|PSMC3IP|MND1|EME1	-1.5
GO Biological Processes	GO:0006325	chromatin organization	19_GO:0009987 cellular process	-3	2.1	3.6	30198	612	488	21	4.3	0.92	60|86|672|2122|3065|3148|4221|4778|6602|6839|10362|11240|23421|26147|27000|51564|55355|55683|58508|79813|84444	ACTB|ACTL6A|BRCA1|MECOM|HDAC1|HMGB2|MEN1|NFE2|SMARCD1|SUV39H1|HMG20B|PADI2|ITGB3BP|PHF19|DNAJC2|HDAC7|HJURP|KANSL3|KMT2C|EHMT1|DOT1L	-1.5
GO Biological Processes	GO:2001233	regulation of apoptotic signaling pathway	19_GO:0023052 signaling	-2.9	2.5	3.7	30198	370	488	15	3.1	0.78	467|672|835|1649|3065|3148|3315|6672|6788|10449|25946|51330|51588|84447|114971	ATF3|BRCA1|CASP2|DDIT3|HDAC1|HMGB2|HSPB1|SP100|STK3|ACAA2|ZNF385A|TNFRSF12A|PIAS4|SYVN1|PTPMT1	-1.5
Reactome Gene Sets	R-HSA-166166	MyD88-independent TLR4 cascade		-2.9	4.4	4.3	30198	99	488	7	1.4	0.54	3551|3665|3725|9261|10010|10392|148022	IKBKB|IRF7|JUN|MAPKAPK2|TANK|NOD1|TICAM1	-1.4
Reactome Gene Sets	R-HSA-6811434	COPI-dependent Golgi-to-ER retrograde traffic		-2.9	4.4	4.3	30198	99	488	7	1.4	0.54	10749|51226|53407|56992|81930|84790|146909	KIF1C|COPZ2|STX18|KIF15|KIF18A|TUBA1C|KIF18B	-1.4
Reactome Gene Sets	R-HSA-937061	TRIF(TICAM1)-mediated TLR4 signaling		-2.9	4.4	4.3	30198	99	488	7	1.4	0.54	3551|3665|3725|9261|10010|10392|148022	IKBKB|IRF7|JUN|MAPKAPK2|TANK|NOD1|TICAM1	-1.4
GO Biological Processes	GO:0001885	endothelial cell development	19_GO:0032502 developmental process	-2.9	6.3	4.8	30198	49	488	5	1	0.46	4478|4615|5908|8985|169044	MSN|MYD88|RAP1B|PLOD3|COL22A1	-1.4
GO Biological Processes	GO:0045776	negative regulation of blood pressure	19_GO:0032501 multicellular organismal process	-2.9	6.3	4.8	30198	49	488	5	1	0.46	5547|8862|9283|27131|79924	PRCP|APLN|GPR37L1|SNX5|ADM2	-1.4
KEGG Pathway	hsa04380	Osteoclast differentiation		-2.9	3.9	4.2	30198	128	488	8	1.6	0.57	3551|3725|4286|4982|6773|7042|9020|10379	IKBKB|JUN|MITF|TNFRSF11B|STAT2|TGFB2|MAP3K14|IRF9	-1.4
GO Biological Processes	GO:0021602	cranial nerve morphogenesis	19_GO:0032502 developmental process	-2.9	8.5	5.2	30198	29	488	4	0.82	0.41	1959|3198|3200|3212	EGR2|HOXA1|HOXA3|HOXB2	-1.4
Reactome Gene Sets	R-HSA-8982491	Glycogen metabolism		-2.9	8.5	5.2	30198	29	488	4	0.82	0.41	5255|5256|5260|5837	PHKA1|PHKA2|PHKG1|PYGM	-1.4
GO Biological Processes	GO:0098534	centriole assembly	19_GO:0009987 cellular process	-2.9	8.5	5.2	30198	29	488	4	0.82	0.41	1017|9662|22995|55125	CDK2|CEP135|CEP152|CEP192	-1.4
GO Biological Processes	GO:0060037	pharyngeal system development	19_GO:0032502 developmental process	-2.9	8.5	5.2	30198	29	488	4	0.82	0.41	1482|1889|3280|7042	NKX2-5|ECE1|HES1|TGFB2	-1.4
GO Biological Processes	GO:0045137	development of primary sexual characteristics	19_GO:0022414 reproductive process	-2.9	3	3.9	30198	225	488	11	2.3	0.67	268|835|3148|5154|5872|7042|7130|7536|22836|57122|81930	AMH|CASP2|HMGB2|PDGFA|RAB13|TGFB2|TNFAIP6|SF1|RHOBTB3|NUP107|KIF18A	-1.4
KEGG Pathway	hsa05200	Pathways in cancer		-2.9	2.2	3.6	30198	531	488	19	3.9	0.88	1017|1019|1647|2122|2787|3065|3280|3551|3673|3725|4286|5154|5335|6773|6932|7042|8323|9138|51384	CDK2|CDK4|GADD45A|MECOM|GNG5|HDAC1|HES1|IKBKB|ITGA2|JUN|MITF|PDGFA|PLCG1|STAT2|TCF7|TGFB2|FZD6|ARHGEF1|WNT16	-1.4
GO Biological Processes	GO:0008033	tRNA processing	19_GO:0008152 metabolic process	-2.9	3.8	4.1	30198	129	488	8	1.6	0.57	4234|11180|23536|54517|60528|84705|116461|285381	METTL1|WDR6|ADAT1|PUS7|ELAC2|GTPBP3|TSEN15|DPH3	-1.4
GO Biological Processes	GO:0051345	positive regulation of hydrolase activity	19_GO:0065007 biological regulation	-2.9	2.1	3.6	30198	576	488	20	4.1	0.9	728|835|2041|3148|3336|3673|5023|5111|5118|6004|6349|9639|10010|10316|10392|23216|56963|64411|85360|128272	C5AR1|CASP2|EPHA1|HMGB2|HSPE1|ITGA2|P2RX1|PCNA|PCOLCE|RGS16|CCL3L1|ARHGEF10|TANK|NMUR1|NOD1|TBC1D1|RGMA|ARAP3|SYDE1|ARHGEF19	-1.4
GO Biological Processes	GO:1902041	regulation of extrinsic apoptotic signaling pathway via death domain receptors	19_GO:0023052 signaling	-2.9	6.2	4.7	30198	50	488	5	1	0.46	467|672|3148|6672|6788	ATF3|BRCA1|HMGB2|SP100|STK3	-1.4
Reactome Gene Sets	R-HSA-381038	XBP1(S) activates chaperone genes		-2.9	6.2	4.7	30198	50	488	5	1	0.46	7094|10954|51726|55062|84447	TLN1|PDIA5|DNAJB11|WIPI1|SYVN1	-1.4
GO Biological Processes	GO:0090307	mitotic spindle assembly	19_GO:0009987 cellular process	-2.9	6.2	4.7	30198	50	488	5	1	0.46	4605|8086|9055|9639|55125	MYBL2|AAAS|PRC1|ARHGEF10|CEP192	-1.4
Hallmark Gene Sets	M5892	HALLMARK CHOLESTEROL HOMEOSTASIS		-2.9	5	4.4	30198	74	488	6	1.2	0.5	308|467|928|2990|6282|51330	ANXA5|ATF3|CD9|GUSB|S100A11|TNFRSF12A	-1.4
GO Biological Processes	GO:0051983	regulation of chromosome segregation	19_GO:0050789 regulation of biological process	-2.9	3.8	4.1	30198	130	488	8	1.6	0.57	60|86|1063|6602|9700|9735|10051|54892	ACTB|ACTL6A|CENPF|SMARCD1|ESPL1|KNTC1|SMC4|NCAPG2	-1.4
GO Biological Processes	GO:0071103	DNA conformation change	19_GO:0009987 cellular process	-2.9	4.3	4.2	30198	101	488	7	1.4	0.54	301|641|3148|5985|6742|7978|64785	ANXA1|BLM|HMGB2|RFC5|SSBP1|MTERF1|GINS3	-1.4
GO Biological Processes	GO:0098813	nuclear chromosome segregation	19_GO:0009987 cellular process	-2.9	3	3.9	30198	228	488	11	2.3	0.67	1063|4439|9055|9700|9735|10051|29893|54892|81930|146909|146956	CENPF|MSH5|PRC1|ESPL1|KNTC1|SMC4|PSMC3IP|NCAPG2|KIF18A|KIF18B|EME1	-1.4
KEGG Pathway	hsa01523	Antifolate resistance		-2.9	8.3	5.1	30198	30	488	4	0.82	0.41	3551|4363|6470|8836	IKBKB|ABCC1|SHMT1|GGH	-1.4
GO Biological Processes	GO:0009165	nucleotide biosynthetic process	19_GO:0008152 metabolic process	-2.9	2.8	3.8	30198	264	488	12	2.5	0.7	790|1723|6241|6470|10165|10606|23475|64834|65220|83666|84875|349565	CAD|DHODH|RRM2|SHMT1|SLC25A13|PAICS|QPRT|ELOVL1|NADK|PARP9|PARP10|NMNAT3	-1.4
GO Biological Processes	GO:0019725	cellular homeostasis	19_GO:0065007 biological regulation	-2.9	2.1	3.5	30198	621	488	21	4.3	0.92	760|1134|1649|1760|2645|3077|4221|5023|5106|6814|7351|8546|9588|10497|26272|65010|80024|80131|84329|90639|344905	CA2|CHRNA1|DDIT3|DMPK|GCK|HFE|MEN1|P2RX1|PCK2|STXBP3|UCP2|AP3B1|PRDX6|UNC13B|FBXO4|SLC26A6|SLC8B1|LRRC8E|HVCN1|COX19|ATP13A5	-1.4
Reactome Gene Sets	R-HSA-8956320	Nucleotide biosynthesis		-2.9	13	5.9	30198	14	488	3	0.61	0.35	790|1723|10606	CAD|DHODH|PAICS	-1.4
GO Biological Processes	GO:0042359	vitamin D metabolic process	19_GO:0008152 metabolic process	-2.9	13	5.9	30198	14	488	3	0.61	0.35	1593|1594|51588	CYP27A1|CYP27B1|PIAS4	-1.4
GO Biological Processes	GO:0042182	ketone catabolic process	19_GO:0008152 metabolic process	-2.9	13	5.9	30198	14	488	3	0.61	0.35	4051|57834|66002	CYP4F3|CYP4F11|CYP4F12	-1.4
Reactome Gene Sets	R-HSA-372790	Signaling by GPCR		-2.9	2	3.5	30198	708	488	23	4.7	0.96	151|187|301|728|1889|2151|2787|5321|5613|5998|6004|6349|8323|8862|9138|9283|9639|10316|10451|51384|55701|79924|128272	ADRA2B|APLNR|ANXA1|C5AR1|ECE1|F2RL2|GNG5|PLA2G4A|PRKX|RGS3|RGS16|CCL3L1|FZD6|APLN|ARHGEF1|GPR37L1|ARHGEF10|NMUR1|VAV3|WNT16|ARHGEF40|ADM2|ARHGEF19	-1.4
GO Biological Processes	GO:0045685	regulation of glial cell differentiation	19_GO:0032502 developmental process	-2.9	5	4.4	30198	75	488	6	1.2	0.5	1959|3065|3280|4821|6009|9283	EGR2|HDAC1|HES1|NKX2-2|RHEB|GPR37L1	-1.4
GO Biological Processes	GO:0043536	positive regulation of blood vessel endothelial cell migration	19_GO:0040011 locomotion	-2.9	5	4.4	30198	75	488	6	1.2	0.5	284|301|3315|5335|51564|57381	ANGPT1|ANXA1|HSPB1|PLCG1|HDAC7|RHOJ	-1.4
GO Biological Processes	GO:0032677	regulation of interleukin-8 production	19_GO:0032501 multicellular organismal process	-2.9	4.2	4.2	30198	102	488	7	1.4	0.54	301|965|1116|1649|4615|10392|284297	ANXA1|CD58|CHI3L1|DDIT3|MYD88|NOD1|SSC5D	-1.4
GO Biological Processes	GO:0051091	positive regulation of DNA-binding transcription factor activity	19_GO:0008152 metabolic process	-2.9	2.8	3.8	30198	265	488	12	2.5	0.7	268|1054|1649|3551|4615|4919|6737|6788|8717|9830|10392|148022	AMH|CEBPG|DDIT3|IKBKB|MYD88|ROR1|TRIM21|STK3|TRADD|TRIM14|NOD1|TICAM1	-1.4
Reactome Gene Sets	R-HSA-9675135	Diseases of DNA repair		-2.9	6.1	4.6	30198	51	488	5	1	0.46	580|641|672|5932|5985	BARD1|BLM|BRCA1|RBBP8|RFC5	-1.4
GO Biological Processes	GO:0045668	negative regulation of osteoblast differentiation	19_GO:0032502 developmental process	-2.9	6.1	4.6	30198	51	488	5	1	0.46	3488|4221|7130|51564|54795	IGFBP5|MEN1|TNFAIP6|HDAC7|TRPM4	-1.4
GO Biological Processes	GO:0050865	regulation of cell activation	19_GO:0050789 regulation of biological process	-2.9	2	3.5	30198	709	488	23	4.7	0.96	60|86|301|677|928|970|3077|3280|3485|3598|3635|4615|5154|5321|6602|6932|7292|8546|10451|10457|22976|84695|148022	ACTB|ACTL6A|ANXA1|ZFP36L1|CD9|CD70|HFE|HES1|IGFBP2|IL13RA2|INPP5D|MYD88|PDGFA|PLA2G4A|SMARCD1|TCF7|TNFSF4|AP3B1|VAV3|GPNMB|PAXIP1|LOXL3|TICAM1	-1.4
GO Biological Processes	GO:0043488	regulation of mRNA stability	19_GO:0048519 negative regulation of biological process	-2.9	3.4	4	30198	163	488	9	1.8	0.61	677|4615|7538|9261|9924|10643|10644|23318|79670	ZFP36L1|MYD88|ZFP36|MAPKAPK2|PAN2|IGF2BP3|IGF2BP2|TUT4|TUT7	-1.4
GO Biological Processes	GO:0070555	response to interleukin-1	19_GO:0050896 response to stimulus	-2.9	3.8	4.1	30198	132	488	8	1.6	0.57	301|1116|2633|3280|3551|4615|6349|10010	ANXA1|CHI3L1|GBP1|HES1|IKBKB|MYD88|CCL3L1|TANK	-1.4
GO Biological Processes	GO:0000018	regulation of DNA recombination	19_GO:0008152 metabolic process	-2.9	3.8	4.1	30198	132	488	8	1.6	0.57	60|86|641|5932|7292|8914|22976|51588	ACTB|ACTL6A|BLM|RBBP8|TNFSF4|TIMELESS|PAXIP1|PIAS4	-1.4
GO Biological Processes	GO:1901293	nucleoside phosphate biosynthetic process	19_GO:0008152 metabolic process	-2.9	2.8	3.8	30198	266	488	12	2.5	0.7	790|1723|6241|6470|10165|10606|23475|64834|65220|83666|84875|349565	CAD|DHODH|RRM2|SHMT1|SLC25A13|PAICS|QPRT|ELOVL1|NADK|PARP9|PARP10|NMNAT3	-1.4
GO Biological Processes	GO:0046394	carboxylic acid biosynthetic process	19_GO:0008152 metabolic process	-2.9	2.8	3.8	30198	266	488	12	2.5	0.7	672|790|1593|5321|6342|6470|8985|26031|51074|57834|64834|114883	BRCA1|CAD|CYP27A1|PLA2G4A|SCP2|SHMT1|PLOD3|OSBPL3|APIP|CYP4F11|ELOVL1|OSBPL9	-1.4
GO Biological Processes	GO:0006821	chloride transport	19_GO:0051179 localization	-2.8	4.2	4.2	30198	103	488	7	1.4	0.54	1181|1186|1187|5349|7439|10316|65010	CLCN2|CLCN7|CLCNKA|FXYD3|BEST1|NMUR1|SLC26A6	-1.4
GO Biological Processes	GO:0044057	regulation of system process	19_GO:0032501 multicellular organismal process	-2.8	2.1	3.5	30198	583	488	20	4.1	0.9	151|1482|1760|1889|1959|3488|3673|3687|5023|7042|7135|8862|9150|10052|10497|27131|54795|58494|79924|114907	ADRA2B|NKX2-5|DMPK|ECE1|EGR2|IGFBP5|ITGA2|ITGAX|P2RX1|TGFB2|TNNI1|APLN|CTDP1|GJC1|UNC13B|SNX5|TRPM4|JAM2|ADM2|FBXO32	-1.4
KEGG Pathway	hsa05220	Chronic myeloid leukemia		-2.8	4.9	4.3	30198	76	488	6	1.2	0.5	1019|1647|2122|3065|3551|7042	CDK4|GADD45A|MECOM|HDAC1|IKBKB|TGFB2	-1.4
GO Biological Processes	GO:0005976	polysaccharide metabolic process	19_GO:0008152 metabolic process	-2.8	4.9	4.3	30198	76	488	6	1.2	0.5	5255|5256|5260|5837|84752|93010	PHKA1|PHKA2|PHKG1|PYGM|B3GNT9|B3GNT7	-1.4
GO Biological Processes	GO:0043393	regulation of protein binding	19_GO:0065007 biological regulation	-2.8	3.1	3.9	30198	197	488	10	2	0.64	60|284|302|3077|4221|6737|6788|6790|56963|148022	ACTB|ANGPT1|ANXA2|HFE|MEN1|TRIM21|STK3|AURKA|RGMA|TICAM1	-1.4
GO Biological Processes	GO:0062197	cellular response to chemical stress	19_GO:0050896 response to stimulus	-2.8	2.8	3.7	30198	267	488	12	2.5	0.7	301|677|1649|2882|3725|4358|4363|5111|5829|10068|51384|80131	ANXA1|ZFP36L1|DDIT3|GPX7|JUN|MPV17|ABCC1|PCNA|PXN|IL18BP|WNT16|LRRC8E	-1.4
Reactome Gene Sets	R-HSA-8856688	Golgi-to-ER retrograde transport		-2.8	3.7	4	30198	133	488	8	1.6	0.57	5321|10749|51226|53407|56992|81930|84790|146909	PLA2G4A|KIF1C|COPZ2|STX18|KIF15|KIF18A|TUBA1C|KIF18B	-1.4
KEGG Pathway	hsa05171	Coronavirus disease - COVID-19		-2.8	2.9	3.8	30198	232	488	11	2.3	0.67	728|3551|3725|4599|4615|4938|4939|5335|6773|10379|64135	C5AR1|IKBKB|JUN|MX1|MYD88|OAS1|OAS2|PLCG1|STAT2|IRF9|IFIH1	-1.4
GO Biological Processes	GO:0046475	glycerophospholipid catabolic process	19_GO:0008152 metabolic process	-2.8	8	5	30198	31	488	4	0.82	0.41	5321|9588|55627|133121	PLA2G4A|PRDX6|SMPD4|ENPP6	-1.4
Reactome Gene Sets	R-HSA-389661	Glyoxylate metabolism and glycine degradation		-2.8	8	5	30198	31	488	4	0.82	0.41	594|1610|4967|51601	BCKDHB|DAO|OGDH|LIPT1	-1.4
Reactome Gene Sets	R-HSA-381070	IRE1alpha activates chaperones		-2.8	6	4.6	30198	52	488	5	1	0.46	7094|10954|51726|55062|84447	TLN1|PDIA5|DNAJB11|WIPI1|SYVN1	-1.4
GO Biological Processes	GO:0016053	organic acid biosynthetic process	19_GO:0008152 metabolic process	-2.8	2.8	3.7	30198	268	488	12	2.5	0.7	672|790|1593|5321|6342|6470|8985|26031|51074|57834|64834|114883	BRCA1|CAD|CYP27A1|PLA2G4A|SCP2|SHMT1|PLOD3|OSBPL3|APIP|CYP4F11|ELOVL1|OSBPL9	-1.4
KEGG Pathway	hsa04625	C-type lectin receptor signaling pathway		-2.8	4.2	4.1	30198	104	488	7	1.4	0.54	1959|3551|3725|6773|9020|9261|10379	EGR2|IKBKB|JUN|STAT2|MAP3K14|MAPKAPK2|IRF9	-1.4
KEGG Pathway	hsa05412	Arrhythmogenic right ventricular cardiomyopathy		-2.8	4.8	4.3	30198	77	488	6	1.2	0.5	60|88|3673|3679|6932|59285	ACTB|ACTN2|ITGA2|ITGA7|TCF7|CACNG6	-1.3
GO Biological Processes	GO:0016571	histone methylation	19_GO:0008152 metabolic process	-2.8	4.1	4.1	30198	105	488	7	1.4	0.54	2122|4221|6839|22976|58508|79813|84444	MECOM|MEN1|SUV39H1|PAXIP1|KMT2C|EHMT1|DOT1L	-1.3
Hallmark Gene Sets	M5924	HALLMARK MTORC1 SIGNALING		-2.8	3.1	3.8	30198	200	488	10	2	0.64	908|928|1649|3336|3488|5701|6241|6790|10622|10652	CCT6A|CD9|DDIT3|HSPE1|IGFBP5|PSMC2|RRM2|AURKA|POLR3G|YKT6	-1.3
Hallmark Gene Sets	M5907	HALLMARK ESTROGEN RESPONSE LATE		-2.8	3.1	3.8	30198	200	488	10	2	0.64	12|760|928|2317|5932|7538|10497|10610|57758|57834	SERPINA3|CA2|CD9|FLNB|RBBP8|ZFP36|UNC13B|ST6GALNAC2|SCUBE2|CYP4F11	-1.3
Hallmark Gene Sets	M5956	HALLMARK KRAS SIGNALING DN		-2.8	3.1	3.8	30198	200	488	10	2	0.64	580|3485|3750|4439|4599|5077|5133|7042|51226|51384	BARD1|IGFBP2|KCND1|MSH5|MX1|PAX3|PDCD1|TGFB2|COPZ2|WNT16	-1.3
Hallmark Gene Sets	M5953	HALLMARK KRAS SIGNALING UP		-2.8	3.1	3.8	30198	200	488	10	2	0.64	12|669|760|3673|5327|6004|7035|10457|26272|54677	SERPINA3|BPGM|CA2|ITGA2|PLAT|RGS16|TFPI|GPNMB|FBXO4|CROT	-1.3
Hallmark Gene Sets	M5909	HALLMARK MYOGENESIS		-2.8	3.1	3.8	30198	200	488	10	2	0.64	88|187|1134|1760|3679|4641|5224|5837|7135|8038	ACTN2|APLNR|CHRNA1|DMPK|ITGA7|MYO1C|PGAM2|PYGM|TNNI1|ADAM12	-1.3
Hallmark Gene Sets	M5932	HALLMARK INFLAMMATORY RESPONSE		-2.8	3.1	3.8	30198	200	488	10	2	0.64	187|728|970|3665|6004|6542|7076|7130|7439|10316	APLNR|C5AR1|CD70|IRF7|RGS16|SLC7A2|TIMP1|TNFAIP6|BEST1|NMUR1	-1.3
GO Biological Processes	GO:0048260	positive regulation of receptor-mediated endocytosis	19_GO:0051179 localization	-2.8	5.8	4.5	30198	53	488	5	1	0.46	284|302|1785|3077|8862	ANGPT1|ANXA2|DNM2|HFE|APLN	-1.3
GO Biological Processes	GO:0019080	viral gene expression	19_GO:0016032 viral process	-2.8	5.8	4.5	30198	53	488	5	1	0.46	5725|10610|55741|83666|84875	PTBP1|ST6GALNAC2|EDEM2|PARP9|PARP10	-1.3
Reactome Gene Sets	R-HSA-9648895	Response of EIF2AK1 (HRI) to heme deficiency		-2.8	12	5.6	30198	15	488	3	0.61	0.35	467|1054|1649	ATF3|CEBPG|DDIT3	-1.3
GO Biological Processes	GO:2000104	negative regulation of DNA-templated DNA replication	19_GO:0048519 negative regulation of biological process	-2.8	12	5.6	30198	15	488	3	0.61	0.35	641|8914|51053	BLM|TIMELESS|GMNN	-1.3
Reactome Gene Sets	R-HSA-211935	Fatty acids		-2.8	12	5.6	30198	15	488	3	0.61	0.35	4051|57834|66002	CYP4F3|CYP4F11|CYP4F12	-1.3
GO Biological Processes	GO:0032897	negative regulation of viral transcription	19_GO:0016032 viral process	-2.8	12	5.6	30198	15	488	3	0.61	0.35	6737|7538|9830	TRIM21|ZFP36|TRIM14	-1.3
GO Biological Processes	GO:0051382	kinetochore assembly	19_GO:0009987 cellular process	-2.8	12	5.6	30198	15	488	3	0.61	0.35	1058|1063|9735	CENPA|CENPF|KNTC1	-1.3
GO Biological Processes	GO:0008156	negative regulation of DNA replication	19_GO:0048519 negative regulation of biological process	-2.8	7.7	4.9	30198	32	488	4	0.82	0.41	641|6282|8914|51053	BLM|S100A11|TIMELESS|GMNN	-1.3
GO Biological Processes	GO:0019082	viral protein processing	19_GO:0016032 viral process	-2.8	7.7	4.9	30198	32	488	4	0.82	0.41	10610|55741|83666|84875	ST6GALNAC2|EDEM2|PARP9|PARP10	-1.3
GO Biological Processes	GO:0008584	male gonad development	19_GO:0022414 reproductive process	-2.8	3.6	4	30198	136	488	8	1.6	0.57	268|3148|5154|5872|7042|7536|22836|81930	AMH|HMGB2|PDGFA|RAB13|TGFB2|SF1|RHOBTB3|KIF18A	-1.3
GO Biological Processes	GO:0045619	regulation of lymphocyte differentiation	19_GO:0002376 immune system process	-2.8	3.1	3.8	30198	202	488	10	2	0.64	60|86|301|677|3635|6602|6932|7292|8546|84695	ACTB|ACTL6A|ANXA1|ZFP36L1|INPP5D|SMARCD1|TCF7|TNFSF4|AP3B1|LOXL3	-1.3
GO Biological Processes	GO:0071363	cellular response to growth factor stimulus	19_GO:0050896 response to stimulus	-2.8	2.2	3.5	30198	468	488	17	3.5	0.83	301|677|1453|3065|3077|3280|3315|3725|4641|5154|5335|5829|7042|7538|8826|9261|56963	ANXA1|ZFP36L1|CSNK1D|HDAC1|HFE|HES1|HSPB1|JUN|MYO1C|PDGFA|PLCG1|PXN|TGFB2|ZFP36|IQGAP1|MAPKAPK2|RGMA	-1.3
GO Biological Processes	GO:0046546	development of primary male sexual characteristics	19_GO:0022414 reproductive process	-2.7	3.6	3.9	30198	137	488	8	1.6	0.57	268|3148|5154|5872|7042|7536|22836|81930	AMH|HMGB2|PDGFA|RAB13|TGFB2|SF1|RHOBTB3|KIF18A	-1.3
KEGG Pathway	hsa04530	Tight junction		-2.7	3.3	3.8	30198	169	488	9	1.8	0.61	60|1019|3725|4478|5111|5872|24146|58494|84790	ACTB|CDK4|JUN|MSN|PCNA|RAB13|CLDN15|JAM2|TUBA1C	-1.3
GO Biological Processes	GO:0042593	glucose homeostasis	19_GO:0065007 biological regulation	-2.7	3	3.8	30198	203	488	10	2	0.64	2645|3488|4221|4938|5106|5547|6814|7351|10497|80024	GCK|IGFBP5|MEN1|OAS1|PCK2|PRCP|STXBP3|UCP2|UNC13B|SLC8B1	-1.3
GO Biological Processes	GO:0030099	myeloid cell differentiation	19_GO:0002376 immune system process	-2.7	2.9	3.7	30198	238	488	11	2.3	0.67	302|669|1054|3725|4286|5613|8546|23218|25946|54892|135228	ANXA2|BPGM|CEBPG|JUN|MITF|PRKX|AP3B1|NBEAL2|ZNF385A|NCAPG2|CD109	-1.3
GO Biological Processes	GO:1901136	carbohydrate derivative catabolic process	19_GO:0008152 metabolic process	-2.7	3.3	3.8	30198	170	488	9	1.8	0.61	669|1116|1514|2990|9582|55741|56999|80896|115290	BPGM|CHI3L1|CTSL|GUSB|APOBEC3B|EDEM2|ADAMTS9|NPL|FBXO17	-1.3
GO Biological Processes	GO:0033500	carbohydrate homeostasis	19_GO:0065007 biological regulation	-2.7	3	3.7	30198	204	488	10	2	0.64	2645|3488|4221|4938|5106|5547|6814|7351|10497|80024	GCK|IGFBP5|MEN1|OAS1|PCK2|PRCP|STXBP3|UCP2|UNC13B|SLC8B1	-1.3
Reactome Gene Sets	R-HSA-416482	G alpha (12/13) signalling events		-2.7	4.6	4.2	30198	80	488	6	1.2	0.5	2787|9138|9639|10451|55701|128272	GNG5|ARHGEF1|ARHGEF10|VAV3|ARHGEF40|ARHGEF19	-1.3
GO Biological Processes	GO:0031060	regulation of histone methylation	19_GO:0008152 metabolic process	-2.7	4.6	4.2	30198	80	488	6	1.2	0.5	672|1789|6839|22976|26147|55683	BRCA1|DNMT3B|SUV39H1|PAXIP1|PHF19|KANSL3	-1.3
GO Biological Processes	GO:0072337	modified amino acid transport	19_GO:0051179 localization	-2.7	7.5	4.8	30198	33	488	4	0.82	0.41	4363|6583|8884|64849	ABCC1|SLC22A4|SLC5A6|SLC13A3	-1.3
GO Biological Processes	GO:0140253	cell-cell fusion	19_GO:0009987 cellular process	-2.7	7.5	4.8	30198	33	488	4	0.82	0.41	928|8038|58494|135228	CD9|ADAM12|JAM2|CD109	-1.3
Reactome Gene Sets	R-HSA-4085001	Sialic acid metabolism		-2.7	7.5	4.8	30198	33	488	4	0.82	0.41	5476|10610|29906|80896	CTSA|ST6GALNAC2|ST8SIA5|NPL	-1.3
GO Biological Processes	GO:0000768	syncytium formation by plasma membrane fusion	19_GO:0032502 developmental process	-2.7	7.5	4.8	30198	33	488	4	0.82	0.41	928|8038|58494|135228	CD9|ADAM12|JAM2|CD109	-1.3
GO Biological Processes	GO:0048255	mRNA stabilization	19_GO:0048519 negative regulation of biological process	-2.7	5.6	4.4	30198	55	488	5	1	0.46	4615|7538|9261|10643|10644	MYD88|ZFP36|MAPKAPK2|IGF2BP3|IGF2BP2	-1.3
GO Biological Processes	GO:0032835	glomerulus development	19_GO:0032502 developmental process	-2.7	5.6	4.4	30198	55	488	5	1	0.46	284|3280|4358|4811|8826	ANGPT1|HES1|MPV17|NID1|IQGAP1	-1.3
Reactome Gene Sets	R-HSA-9013409	RHOJ GTPase cycle		-2.7	5.6	4.4	30198	55	488	5	1	0.46	10298|57381|81624|85360|128239	PAK4|RHOJ|DIAPH3|SYDE1|IQGAP3	-1.3
GO Biological Processes	GO:0010876	lipid localization	19_GO:0051179 localization	-2.7	2.5	3.5	30198	353	488	14	2.9	0.76	301|4363|5244|5321|6342|26031|28965|51228|54677|55911|91869|114883|374868|376497	ANXA1|ABCC1|ABCB4|PLA2G4A|SCP2|OSBPL3|SLC27A6|GLTP|CROT|APOBR|RFT1|OSBPL9|ATP9B|SLC27A1	-1.3
GO Biological Processes	GO:0051249	regulation of lymphocyte activation	19_GO:0002376 immune system process	-2.7	2.1	3.4	30198	557	488	19	3.9	0.88	60|86|301|677|970|3077|3280|3485|3635|4615|6602|6932|7292|8546|10451|10457|22976|84695|148022	ACTB|ACTL6A|ANXA1|ZFP36L1|CD70|HFE|HES1|IGFBP2|INPP5D|MYD88|SMARCD1|TCF7|TNFSF4|AP3B1|VAV3|GPNMB|PAXIP1|LOXL3|TICAM1	-1.3
GO Biological Processes	GO:0009130	pyrimidine nucleoside monophosphate biosynthetic process	19_GO:0008152 metabolic process	-2.7	12	5.4	30198	16	488	3	0.61	0.35	790|1723|6470	CAD|DHODH|SHMT1	-1.3
GO Biological Processes	GO:1901569	fatty acid derivative catabolic process	19_GO:0008152 metabolic process	-2.7	12	5.4	30198	16	488	3	0.61	0.35	4051|57834|66002	CYP4F3|CYP4F11|CYP4F12	-1.3
GO Biological Processes	GO:0051567	histone H3-K9 methylation	19_GO:0008152 metabolic process	-2.7	12	5.4	30198	16	488	3	0.61	0.35	2122|6839|79813	MECOM|SUV39H1|EHMT1	-1.3
GO Biological Processes	GO:0008643	carbohydrate transport	19_GO:0051179 localization	-2.7	4.6	4.1	30198	81	488	6	1.2	0.5	7355|51151|65010|91869|200010|376497	SLC35A2|SLC45A2|SLC26A6|RFT1|SLC5A9|SLC27A1	-1.3
GO Biological Processes	GO:0014074	response to purine-containing compound	19_GO:0050896 response to stimulus	-2.7	3.5	3.9	30198	140	488	8	1.6	0.57	594|677|3488|5023|5327|5908|54795|65010	BCKDHB|ZFP36L1|IGFBP5|P2RX1|PLAT|RAP1B|TRPM4|SLC26A6	-1.3
GO Biological Processes	GO:0017148	negative regulation of translation	19_GO:0048519 negative regulation of biological process	-2.7	2.8	3.6	30198	242	488	11	2.3	0.67	677|3488|6470|7538|9924|10643|10644|23318|54517|56623|79670	ZFP36L1|IGFBP5|SHMT1|ZFP36|PAN2|IGF2BP3|IGF2BP2|TUT4|PUS7|INPP5E|TUT7	-1.3
GO Biological Processes	GO:0046513	ceramide biosynthetic process	19_GO:0008152 metabolic process	-2.7	5.5	4.3	30198	56	488	5	1	0.46	5023|55627|55750|64834|171546	P2RX1|SMPD4|AGK|ELOVL1|SPTSSA	-1.2
GO Biological Processes	GO:0045216	cell-cell junction organization	19_GO:0009987 cellular process	-2.7	3.2	3.8	30198	173	488	9	1.8	0.61	60|928|5872|7042|7094|10052|24146|51564|85302	ACTB|CD9|RAB13|TGFB2|TLN1|GJC1|CLDN15|HDAC7|FBF1	-1.2
GO Biological Processes	GO:0031058	positive regulation of histone modification	19_GO:0048518 positive regulation of biological process	-2.7	3.9	4	30198	110	488	7	1.4	0.54	187|672|1789|6839|22976|26147|55683	APLNR|BRCA1|DNMT3B|SUV39H1|PAXIP1|PHF19|KANSL3	-1.2
GO Biological Processes	GO:0014066	regulation of phosphatidylinositol 3-kinase signaling	19_GO:0023052 signaling	-2.7	3.9	4	30198	110	488	7	1.4	0.54	284|4919|5154|5783|7042|51384|56623	ANGPT1|ROR1|PDGFA|PTPN13|TGFB2|WNT16|INPP5E	-1.2
Reactome Gene Sets	R-HSA-192105	Synthesis of bile acids and bile salts		-2.7	7.3	4.7	30198	34	488	4	0.82	0.41	1593|6342|26031|114883	CYP27A1|SCP2|OSBPL3|OSBPL9	-1.2
Reactome Gene Sets	R-HSA-70263	Gluconeogenesis		-2.7	7.3	4.7	30198	34	488	4	0.82	0.41	5106|5224|10165|92579	PCK2|PGAM2|SLC25A13|G6PC3	-1.2
Reactome Gene Sets	R-HSA-73886	Chromosome Maintenance		-2.7	3.5	3.8	30198	141	488	8	1.6	0.57	641|1017|1058|5111|5439|5985|23421|55355	BLM|CDK2|CENPA|PCNA|POLR2J|RFC5|ITGB3BP|HJURP	-1.2
Reactome Gene Sets	R-HSA-168928	DDX58/IFIH1-mediated induction of interferon-alpha/beta		-2.7	4.5	4.1	30198	82	488	6	1.2	0.5	3551|3665|10010|51191|64135|84166	IKBKB|IRF7|TANK|HERC5|IFIH1|NLRC5	-1.2
GO Biological Processes	GO:0000082	G1/S transition of mitotic cell cycle	19_GO:0009987 cellular process	-2.7	4.5	4.1	30198	82	488	6	1.2	0.5	1017|1019|5932|26524|128239|144455	CDK2|CDK4|RBBP8|LATS2|IQGAP3|E2F7	-1.2
GO Biological Processes	GO:0010634	positive regulation of epithelial cell migration	19_GO:0040011 locomotion	-2.7	3.2	3.7	30198	174	488	9	1.8	0.61	284|301|3315|3673|3725|5335|7042|51564|57381	ANGPT1|ANXA1|HSPB1|ITGA2|JUN|PLCG1|TGFB2|HDAC7|RHOJ	-1.2
GO Biological Processes	GO:0030324	lung development	19_GO:0032502 developmental process	-2.7	3.2	3.7	30198	174	488	9	1.8	0.61	1116|1181|3280|3488|5154|8546|8914|8985|84695	CHI3L1|CLCN2|HES1|IGFBP5|PDGFA|AP3B1|TIMELESS|PLOD3|LOXL3	-1.2
GO Biological Processes	GO:0046328	regulation of JNK cascade	19_GO:0023052 signaling	-2.7	3.5	3.8	30198	142	488	8	1.6	0.57	1647|2122|4221|4615|6788|10392|50488|51384	GADD45A|MECOM|MEN1|MYD88|STK3|NOD1|MINK1|WNT16	-1.2
GO Biological Processes	GO:0050671	positive regulation of lymphocyte proliferation	19_GO:0002376 immune system process	-2.7	3.5	3.8	30198	142	488	8	1.6	0.57	301|970|3280|3485|4615|7292|10451|148022	ANXA1|CD70|HES1|IGFBP2|MYD88|TNFSF4|VAV3|TICAM1	-1.2
GO Biological Processes	GO:0007167	enzyme-linked receptor protein signaling pathway	19_GO:0023052 signaling	-2.6	2	3.3	30198	606	488	20	4.1	0.9	268|284|2041|2888|3077|3315|3725|4641|5154|5327|5335|5829|7042|8717|8826|8835|9261|23433|29990|56963	AMH|ANGPT1|EPHA1|GRB14|HFE|HSPB1|JUN|MYO1C|PDGFA|PLAT|PLCG1|PXN|TGFB2|TRADD|IQGAP1|SOCS2|MAPKAPK2|RHOQ|PILRB|RGMA	-1.2
GO Biological Processes	GO:0043487	regulation of RNA stability	19_GO:0008152 metabolic process	-2.6	3.2	3.7	30198	175	488	9	1.8	0.61	677|4615|7538|9261|9924|10643|10644|23318|79670	ZFP36L1|MYD88|ZFP36|MAPKAPK2|PAN2|IGF2BP3|IGF2BP2|TUT4|TUT7	-1.2
Reactome Gene Sets	R-HSA-9006934	Signaling by Receptor Tyrosine Kinases		-2.6	2.1	3.4	30198	521	488	18	3.7	0.85	60|1785|1959|3065|3315|3673|5154|5327|5335|5439|5725|5829|5908|7060|8038|9261|10451|50509	ACTB|DNM2|EGR2|HDAC1|HSPB1|ITGA2|PDGFA|PLAT|PLCG1|POLR2J|PTBP1|PXN|RAP1B|THBS4|ADAM12|MAPKAPK2|VAV3|COL5A3	-1.2
GO Biological Processes	GO:2000112	regulation of cellular macromolecule biosynthetic process	19_GO:0008152 metabolic process	-2.6	2.1	3.3	30198	564	488	19	3.9	0.88	677|1801|2645|3315|3488|3673|5036|6470|7538|9924|10102|10643|10644|23318|25946|54517|56623|79670|285381	ZFP36L1|DPH1|GCK|HSPB1|IGFBP5|ITGA2|PA2G4|SHMT1|ZFP36|PAN2|TSFM|IGF2BP3|IGF2BP2|TUT4|ZNF385A|PUS7|INPP5E|TUT7|DPH3	-1.2
GO Biological Processes	GO:0002698	negative regulation of immune effector process	19_GO:0002376 immune system process	-2.6	3.9	3.9	30198	112	488	7	1.4	0.54	284|301|3077|3598|7042|7292|84695	ANGPT1|ANXA1|HFE|IL13RA2|TGFB2|TNFSF4|LOXL3	-1.2
GO Biological Processes	GO:0045936	negative regulation of phosphate metabolic process	19_GO:0048519 negative regulation of biological process	-2.6	2.3	3.4	30198	440	488	16	3.3	0.81	284|1031|1647|2041|3315|3551|3725|4221|5154|5783|7042|8826|26524|54892|135228|376497	ANGPT1|CDKN2C|GADD45A|EPHA1|HSPB1|IKBKB|JUN|MEN1|PDGFA|PTPN13|TGFB2|IQGAP1|LATS2|NCAPG2|CD109|SLC27A1	-1.2
Reactome Gene Sets	R-HSA-5357905	Regulation of TNFR1 signaling		-2.6	7.1	4.6	30198	35	488	4	0.82	0.41	3551|7375|8717|56928	IKBKB|USP4|TRADD|SPPL2B	-1.2
Reactome Gene Sets	R-HSA-8953750	Transcriptional Regulation by E2F6		-2.6	7.1	4.6	30198	35	488	4	0.82	0.41	672|5932|6241|79813	BRCA1|RBBP8|RRM2|EHMT1	-1.2
GO Biological Processes	GO:0045623	negative regulation of T-helper cell differentiation	19_GO:0002376 immune system process	-2.6	11	5.2	30198	17	488	3	0.61	0.35	301|7292|84695	ANXA1|TNFSF4|LOXL3	-1.2
GO Biological Processes	GO:0021783	preganglionic parasympathetic fiber development	19_GO:0032502 developmental process	-2.6	11	5.2	30198	17	488	3	0.61	0.35	1959|3212|3280	EGR2|HOXB2|HES1	-1.2
Reactome Gene Sets	R-HSA-1810476	RIP-mediated NFkB activation via ZBP1		-2.6	11	5.2	30198	17	488	3	0.61	0.35	3551|4615|148022	IKBKB|MYD88|TICAM1	-1.2
GO Biological Processes	GO:0031573	mitotic intra-S DNA damage checkpoint signaling	19_GO:0023052 signaling	-2.6	11	5.2	30198	17	488	3	0.61	0.35	7508|9656|146956	XPC|MDC1|EME1	-1.2
GO Biological Processes	GO:0010563	negative regulation of phosphorus metabolic process	19_GO:0048519 negative regulation of biological process	-2.6	2.2	3.4	30198	441	488	16	3.3	0.81	284|1031|1647|2041|3315|3551|3725|4221|5154|5783|7042|8826|26524|54892|135228|376497	ANGPT1|CDKN2C|GADD45A|EPHA1|HSPB1|IKBKB|JUN|MEN1|PDGFA|PTPN13|TGFB2|IQGAP1|LATS2|NCAPG2|CD109|SLC27A1	-1.2
GO Biological Processes	GO:0032092	positive regulation of protein binding	19_GO:0065007 biological regulation	-2.6	4.4	4	30198	84	488	6	1.2	0.5	302|3077|4221|6737|6788|148022	ANXA2|HFE|MEN1|TRIM21|STK3|TICAM1	-1.2
GO Biological Processes	GO:0044843	cell cycle G1/S phase transition	19_GO:0009987 cellular process	-2.6	4.4	4	30198	84	488	6	1.2	0.5	1017|1019|5932|26524|128239|144455	CDK2|CDK4|RBBP8|LATS2|IQGAP3|E2F7	-1.2
GO Biological Processes	GO:0120254	olefinic compound metabolic process	19_GO:0008152 metabolic process	-2.6	3.4	3.8	30198	144	488	8	1.6	0.57	1577|4051|5321|5959|6342|57834|64834|66002	CYP3A5|CYP4F3|PLA2G4A|RDH5|SCP2|CYP4F11|ELOVL1|CYP4F12	-1.2
GO Biological Processes	GO:0007584	response to nutrient	19_GO:0050896 response to stimulus	-2.6	3.4	3.8	30198	144	488	8	1.6	0.57	594|1594|2153|3485|3673|4982|7352|27158	BCKDHB|CYP27B1|F5|IGFBP2|ITGA2|TNFRSF11B|UCP3|NDOR1	-1.2
GO Biological Processes	GO:0032946	positive regulation of mononuclear cell proliferation	19_GO:0048518 positive regulation of biological process	-2.6	3.4	3.8	30198	144	488	8	1.6	0.57	301|970|3280|3485|4615|7292|10451|148022	ANXA1|CD70|HES1|IGFBP2|MYD88|TNFSF4|VAV3|TICAM1	-1.2
GO Biological Processes	GO:0002224	toll-like receptor signaling pathway	19_GO:0002376 immune system process	-2.6	5.3	4.2	30198	58	488	5	1	0.46	4615|4938|8546|9261|148022	MYD88|OAS1|AP3B1|MAPKAPK2|TICAM1	-1.2
GO Biological Processes	GO:0035904	aorta development	19_GO:0032502 developmental process	-2.6	5.3	4.2	30198	58	488	5	1	0.46	187|1959|3280|7042|56999	APLNR|EGR2|HES1|TGFB2|ADAMTS9	-1.2
GO Biological Processes	GO:0045604	regulation of epidermal cell differentiation	19_GO:0032502 developmental process	-2.6	5.3	4.2	30198	58	488	5	1	0.46	677|1594|3280|7538|135228	ZFP36L1|CYP27B1|HES1|ZFP36|CD109	-1.2
Reactome Gene Sets	R-HSA-186797	Signaling by PDGF		-2.6	5.3	4.2	30198	58	488	5	1	0.46	5154|5327|5335|7060|50509	PDGFA|PLAT|PLCG1|THBS4|COL5A3	-1.2
GO Biological Processes	GO:0046890	regulation of lipid biosynthetic process	19_GO:0008152 metabolic process	-2.6	3.1	3.7	30198	177	488	9	1.8	0.61	301|672|1019|1181|1594|5154|7536|10196|376497	ANXA1|BRCA1|CDK4|CLCN2|CYP27B1|PDGFA|SF1|PRMT3|SLC27A1	-1.2
GO Biological Processes	GO:0002694	regulation of leukocyte activation	19_GO:0002376 immune system process	-2.6	2	3.3	30198	654	488	21	4.3	0.92	60|86|301|677|970|3077|3280|3485|3598|3635|4615|5321|6602|6932|7292|8546|10451|10457|22976|84695|148022	ACTB|ACTL6A|ANXA1|ZFP36L1|CD70|HFE|HES1|IGFBP2|IL13RA2|INPP5D|MYD88|PLA2G4A|SMARCD1|TCF7|TNFSF4|AP3B1|VAV3|GPNMB|PAXIP1|LOXL3|TICAM1	-1.2
GO Biological Processes	GO:0016032	viral process	19_GO:0016032 viral process	-2.6	2.7	3.5	30198	248	488	11	2.3	0.67	1514|3665|3673|5725|6520|6614|10610|53373|55741|83666|84875	CTSL|IRF7|ITGA2|PTBP1|SLC3A2|SIGLEC1|ST6GALNAC2|TPCN1|EDEM2|PARP9|PARP10	-1.2
GO Biological Processes	GO:0022412	cellular process involved in reproduction in multicellular organism	19_GO:0022414 reproductive process	-2.6	2.3	3.4	30198	402	488	15	3.1	0.78	268|928|994|3148|4603|4867|6790|7130|23318|54763|58494|65010|79670|79989|81930	AMH|CD9|CDC25B|HMGB2|MYBL1|NPHP1|AURKA|TNFAIP6|TUT4|ROPN1|JAM2|SLC26A6|TUT7|TTC26|KIF18A	-1.2
GO Biological Processes	GO:0030323	respiratory tube development	19_GO:0032502 developmental process	-2.6	3.1	3.7	30198	178	488	9	1.8	0.61	1116|1181|3280|3488|5154|8546|8914|8985|84695	CHI3L1|CLCN2|HES1|IGFBP5|PDGFA|AP3B1|TIMELESS|PLOD3|LOXL3	-1.2
GO Biological Processes	GO:0006403	RNA localization	19_GO:0051179 localization	-2.6	3.1	3.7	30198	178	488	9	1.8	0.61	677|4641|7538|8086|10643|10644|25946|57122|65083	ZFP36L1|MYO1C|ZFP36|AAAS|IGF2BP3|IGF2BP2|ZNF385A|NUP107|NOL6	-1.2
GO Biological Processes	GO:0006644	phospholipid metabolic process	19_GO:0008152 metabolic process	-2.6	2.4	3.4	30198	363	488	14	2.9	0.76	3635|3636|5321|5335|8835|9588|55627|56623|79887|114971|133121|150763|154141|376497	INPP5D|INPPL1|PLA2G4A|PLCG1|SOCS2|PRDX6|SMPD4|INPP5E|PLBD1|PTPMT1|ENPP6|GPAT2|MBOAT1|SLC27A1	-1.2
GO Biological Processes	GO:0006694	steroid biosynthetic process	19_GO:0008152 metabolic process	-2.6	3.8	3.8	30198	114	488	7	1.4	0.54	1593|1594|6342|10449|26031|51706|114883	CYP27A1|CYP27B1|SCP2|ACAA2|OSBPL3|CYB5R1|OSBPL9	-1.2
GO Biological Processes	GO:0000079	regulation of cyclin-dependent protein serine/threonine kinase activity	19_GO:0008152 metabolic process	-2.6	3.8	3.8	30198	114	488	7	1.4	0.54	60|641|1031|1647|4221|26524|51191	ACTB|BLM|CDKN2C|GADD45A|MEN1|LATS2|HERC5	-1.2
GO Biological Processes	GO:0030162	regulation of proteolysis	19_GO:0008152 metabolic process	-2.6	1.9	3.2	30198	745	488	23	4.7	0.96	12|302|835|1017|1453|3065|3077|3336|3818|5023|5118|5327|5701|6737|6790|7035|7076|10010|10392|51667|56963|135228|340267	SERPINA3|ANXA2|CASP2|CDK2|CSNK1D|HDAC1|HFE|HSPE1|KLKB1|P2RX1|PCOLCE|PLAT|PSMC2|TRIM21|AURKA|TFPI|TIMP1|TANK|NOD1|NUB1|RGMA|CD109|COL28A1	-1.2
GO Biological Processes	GO:0042063	gliogenesis	19_GO:0032502 developmental process	-2.6	2.9	3.6	30198	213	488	10	2	0.64	301|728|928|1031|1959|3280|4821|4919|7042|9639	ANXA1|C5AR1|CD9|CDKN2C|EGR2|HES1|NKX2-2|ROR1|TGFB2|ARHGEF10	-1.2
Reactome Gene Sets	R-HSA-5668914	Diseases of metabolism		-2.6	2.7	3.5	30198	249	488	11	2.3	0.67	1593|1594|2990|5476|55901|56999|91869|92579|113189|157869|166785	CYP27A1|CYP27B1|GUSB|CTSA|THSD1|ADAMTS9|RFT1|G6PC3|CHST14|SBSPON|MMAA	-1.2
Reactome Gene Sets	R-HSA-6802948	Signaling by high-kinase activity BRAF mutants		-2.6	6.9	4.5	30198	36	488	4	0.82	0.41	60|5908|7094|8826	ACTB|RAP1B|TLN1|IQGAP1	-1.2
GO Biological Processes	GO:0031646	positive regulation of nervous system process	19_GO:0048518 positive regulation of biological process	-2.6	6.9	4.5	30198	36	488	4	0.82	0.41	1959|3673|3687|10497	EGR2|ITGA2|ITGAX|UNC13B	-1.2
GO Biological Processes	GO:0007044	cell-substrate junction assembly	19_GO:0009987 cellular process	-2.6	6.9	4.5	30198	36	488	4	0.82	0.41	88|3673|7094|55901	ACTN2|ITGA2|TLN1|THSD1	-1.2
Reactome Gene Sets	R-HSA-193648	NRAGE signals death through JNK		-2.6	5.2	4.2	30198	59	488	5	1	0.46	9138|9639|10451|55701|128272	ARHGEF1|ARHGEF10|VAV3|ARHGEF40|ARHGEF19	-1.2
Reactome Gene Sets	R-HSA-983189	Kinesins		-2.6	5.2	4.2	30198	59	488	5	1	0.46	10749|56992|81930|84790|146909	KIF1C|KIF15|KIF18A|TUBA1C|KIF18B	-1.2
KEGG Pathway	hsa04370	VEGF signaling pathway		-2.6	5.2	4.2	30198	59	488	5	1	0.46	3315|5321|5335|5829|9261	HSPB1|PLA2G4A|PLCG1|PXN|MAPKAPK2	-1.2
Reactome Gene Sets	R-HSA-2142753	Arachidonic acid metabolism		-2.6	5.2	4.2	30198	59	488	5	1	0.46	4051|4363|5321|9261|57834	CYP4F3|ABCC1|PLA2G4A|MAPKAPK2|CYP4F11	-1.2
GO Biological Processes	GO:0002064	epithelial cell development	19_GO:0032502 developmental process	-2.6	3.1	3.6	30198	179	488	9	1.8	0.61	2317|4478|4615|4821|5872|5908|8826|8985|169044	FLNB|MSN|MYD88|NKX2-2|RAB13|RAP1B|IQGAP1|PLOD3|COL22A1	-1.2
GO Biological Processes	GO:0048568	embryonic organ development	19_GO:0032502 developmental process	-2.6	2.2	3.3	30198	445	488	16	3.3	0.81	187|677|1482|1889|3198|3200|3201|3212|3280|5154|6788|7042|8323|51384|79733|144455	APLNR|ZFP36L1|NKX2-5|ECE1|HOXA1|HOXA3|HOXA4|HOXB2|HES1|PDGFA|STK3|TGFB2|FZD6|WNT16|E2F8|E2F7	-1.2
GO Biological Processes	GO:1903531	negative regulation of secretion by cell	19_GO:0051179 localization	-2.6	3.4	3.7	30198	146	488	8	1.6	0.57	151|301|3598|4129|5908|6814|7351|285381	ADRA2B|ANXA1|IL13RA2|MAOB|RAP1B|STXBP3|UCP2|DPH3	-1.2
GO Biological Processes	GO:0071383	cellular response to steroid hormone stimulus	19_GO:0050896 response to stimulus	-2.6	3.4	3.7	30198	146	488	8	1.6	0.57	301|677|5106|5327|7035|7538|11240|114907	ANXA1|ZFP36L1|PCK2|PLAT|TFPI|ZFP36|PADI2|FBXO32	-1.2
GO Biological Processes	GO:0033044	regulation of chromosome organization	19_GO:0050789 regulation of biological process	-2.6	2.7	3.5	30198	250	488	11	2.3	0.67	60|86|908|1017|1063|6602|6742|9700|9735|10051|26272	ACTB|ACTL6A|CCT6A|CDK2|CENPF|SMARCD1|SSBP1|ESPL1|KNTC1|SMC4|FBXO4	-1.2
GO Biological Processes	GO:0007169	transmembrane receptor protein tyrosine kinase signaling pathway	19_GO:0023052 signaling	-2.6	2.3	3.4	30198	405	488	15	3.1	0.78	284|2041|2888|3315|4641|5154|5327|5335|5829|8717|8826|8835|9261|23433|29990	ANGPT1|EPHA1|GRB14|HSPB1|MYO1C|PDGFA|PLAT|PLCG1|PXN|TRADD|IQGAP1|SOCS2|MAPKAPK2|RHOQ|PILRB	-1.2
GO Biological Processes	GO:0009062	fatty acid catabolic process	19_GO:0008152 metabolic process	-2.6	4.3	3.9	30198	86	488	6	1.2	0.5	1666|5106|6342|10449|54677|64900	DECR1|PCK2|SCP2|ACAA2|CROT|LPIN3	-1.2
GO Biological Processes	GO:0000165	MAPK cascade	19_GO:0023052 signaling	-2.6	3.1	3.6	30198	180	488	9	1.8	0.61	677|3551|4221|4615|7538|9020|9261|50488|128239	ZFP36L1|IKBKB|MEN1|MYD88|ZFP36|MAP3K14|MAPKAPK2|MINK1|IQGAP3	-1.2
GO Biological Processes	GO:0006814	sodium ion transport	19_GO:0051179 localization	-2.6	3.1	3.6	30198	180	488	9	1.8	0.61	5349|6520|6583|8884|53373|54795|64849|80024|200010	FXYD3|SLC3A2|SLC22A4|SLC5A6|TPCN1|TRPM4|SLC13A3|SLC8B1|SLC5A9	-1.2
GO Biological Processes	GO:0045859	regulation of protein kinase activity	19_GO:0008152 metabolic process	-2.6	2	3.2	30198	660	488	21	4.3	0.92	60|151|284|641|728|994|1031|1116|1647|2041|3315|4221|5154|6788|7042|8826|26524|29990|51191|54892|376497	ACTB|ADRA2B|ANGPT1|BLM|C5AR1|CDC25B|CDKN2C|CHI3L1|GADD45A|EPHA1|HSPB1|MEN1|PDGFA|STK3|TGFB2|IQGAP1|LATS2|PILRB|HERC5|NCAPG2|SLC27A1	-1.2
GO Biological Processes	GO:0015931	nucleobase-containing compound transport	19_GO:0051179 localization	-2.6	2.9	3.5	30198	215	488	10	2	0.64	677|4641|7355|7538|8086|10643|10644|57122|65083|80131	ZFP36L1|MYO1C|SLC35A2|ZFP36|AAAS|IGF2BP3|IGF2BP2|NUP107|NOL6|LRRC8E	-1.2
GO Biological Processes	GO:0016482	cytosolic transport	19_GO:0051179 localization	-2.6	3.4	3.7	30198	147	488	8	1.6	0.57	10652|10749|22836|25930|27131|27147|29062|55062	YKT6|KIF1C|RHOBTB3|PTPN23|SNX5|DENND2A|WDR91|WIPI1	-1.2
KEGG Pathway	hsa05224	Breast cancer		-2.6	3.4	3.7	30198	147	488	8	1.6	0.57	672|1019|1647|3280|3725|6932|8323|51384	BRCA1|CDK4|GADD45A|HES1|JUN|TCF7|FZD6|WNT16	-1.2
GO Biological Processes	GO:0016071	mRNA metabolic process	19_GO:0008152 metabolic process	-2.6	2	3.2	30198	617	488	20	4.1	0.9	677|728|1054|5725|6637|6878|7375|7536|7538|8175|8546|9924|23318|51593|51726|54517|54883|79670|85441|116461	ZFP36L1|C5AR1|CEBPG|PTBP1|SNRPG|TAF6|USP4|SF1|ZFP36|SF3A2|AP3B1|PAN2|TUT4|SRRT|DNAJB11|PUS7|CWC25|TUT7|HELZ2|TSEN15	-1.2
GO Biological Processes	GO:0030865	cortical cytoskeleton organization	19_GO:0009987 cellular process	-2.5	5.2	4.1	30198	60	488	5	1	0.46	3551|5872|7094|22836|23433	IKBKB|RAB13|TLN1|RHOBTB3|RHOQ	-1.2
GO Biological Processes	GO:0051055	negative regulation of lipid biosynthetic process	19_GO:0048519 negative regulation of biological process	-2.5	5.2	4.1	30198	60	488	5	1	0.46	672|1594|5154|10196|376497	BRCA1|CYP27B1|PDGFA|PRMT3|SLC27A1	-1.2
GO Biological Processes	GO:0034109	homotypic cell-cell adhesion	19_GO:0009987 cellular process	-2.5	5.2	4.1	30198	60	488	5	1	0.46	60|3315|4267|6814|7094	ACTB|HSPB1|CD99|STXBP3|TLN1	-1.2
GO Biological Processes	GO:0006090	pyruvate metabolic process	19_GO:0008152 metabolic process	-2.5	5.2	4.1	30198	60	488	5	1	0.46	669|2645|4967|5106|5224	BPGM|GCK|OGDH|PCK2|PGAM2	-1.2
Reactome Gene Sets	R-HSA-936964	Activation of IRF3/IRF7 mediated by TBK1/IKK epsilon		-2.5	10	5.1	30198	18	488	3	0.61	0.35	3665|10010|148022	IRF7|TANK|TICAM1	-1.2
GO Biological Processes	GO:0051782	negative regulation of cell division	19_GO:0048519 negative regulation of biological process	-2.5	10	5.1	30198	18	488	3	0.61	0.35	641|79733|144455	BLM|E2F8|E2F7	-1.2
GO Biological Processes	GO:0036507	protein demannosylation	19_GO:0008152 metabolic process	-2.5	10	5.1	30198	18	488	3	0.61	0.35	55741|57134|84447	EDEM2|MAN1C1|SYVN1	-1.2
Reactome Gene Sets	R-HSA-2243919	Crosslinking of collagen fibrils		-2.5	10	5.1	30198	18	488	3	0.61	0.35	649|5118|84695	BMP1|PCOLCE|LOXL3	-1.2
GO Biological Processes	GO:0036508	protein alpha-1,2-demannosylation	19_GO:0008152 metabolic process	-2.5	10	5.1	30198	18	488	3	0.61	0.35	55741|57134|84447	EDEM2|MAN1C1|SYVN1	-1.2
Hallmark Gene Sets	M5897	HALLMARK IL6 JAK STAT3 SIGNALING		-2.5	4.3	3.9	30198	87	488	6	1.2	0.5	928|3725|4615|6773|10379|51330	CD9|JUN|MYD88|STAT2|IRF9|TNFRSF12A	-1.2
GO Biological Processes	GO:0072331	signal transduction by p53 class mediator	19_GO:0023052 signaling	-2.5	4.3	3.9	30198	87	488	6	1.2	0.5	835|839|6672|22976|51512|144455	CASP2|CASP6|SP100|PAXIP1|GTSE1|E2F7	-1.2
GO Biological Processes	GO:0048598	embryonic morphogenesis	19_GO:0032502 developmental process	-2.5	2	3.2	30198	576	488	19	3.9	0.88	187|677|1482|1889|3065|3198|3200|3201|3212|3280|3673|3679|6788|7042|8323|8862|23275|51384|56963	APLNR|ZFP36L1|NKX2-5|ECE1|HDAC1|HOXA1|HOXA3|HOXA4|HOXB2|HES1|ITGA2|ITGA7|STK3|TGFB2|FZD6|APLN|POFUT2|WNT16|RGMA	-1.2
GO Biological Processes	GO:0045920	negative regulation of exocytosis	19_GO:0051179 localization	-2.5	6.7	4.4	30198	37	488	4	0.82	0.41	301|3598|5908|6814	ANXA1|IL13RA2|RAP1B|STXBP3	-1.2
GO Biological Processes	GO:0150115	cell-substrate junction organization	19_GO:0009987 cellular process	-2.5	6.7	4.4	30198	37	488	4	0.82	0.41	88|3673|7094|55901	ACTN2|ITGA2|TLN1|THSD1	-1.2
GO Biological Processes	GO:0006949	syncytium formation	19_GO:0032502 developmental process	-2.5	6.7	4.4	30198	37	488	4	0.82	0.41	928|8038|58494|135228	CD9|ADAM12|JAM2|CD109	-1.2
GO Biological Processes	GO:0008206	bile acid metabolic process	19_GO:0008152 metabolic process	-2.5	6.7	4.4	30198	37	488	4	0.82	0.41	1593|6342|26031|114883	CYP27A1|SCP2|OSBPL3|OSBPL9	-1.2
GO Biological Processes	GO:0008283	cell population proliferation	19_GO:0009987 cellular process	-2.5	2.1	3.3	30198	492	488	17	3.5	0.83	677|970|1482|1649|2122|3488|3673|4478|5613|5908|7042|8323|10622|26272|51384|54892|79733	ZFP36L1|CD70|NKX2-5|DDIT3|MECOM|IGFBP5|ITGA2|MSN|PRKX|RAP1B|TGFB2|FZD6|POLR3G|FBXO4|WNT16|NCAPG2|E2F8	-1.1
GO Biological Processes	GO:1904029	regulation of cyclin-dependent protein kinase activity	19_GO:0008152 metabolic process	-2.5	3.7	3.8	30198	117	488	7	1.4	0.54	60|641|1031|1647|4221|26524|51191	ACTB|BLM|CDKN2C|GADD45A|MEN1|LATS2|HERC5	-1.1
Reactome Gene Sets	R-HSA-9648025	EML4 and NUDC in mitotic spindle formation		-2.5	3.7	3.8	30198	117	488	7	1.4	0.54	1058|1063|9735|23421|57122|81930|84790	CENPA|CENPF|KNTC1|ITGB3BP|NUP107|KIF18A|TUBA1C	-1.1
GO Biological Processes	GO:0031099	regeneration	19_GO:0032502 developmental process	-2.5	3.3	3.6	30198	149	488	8	1.6	0.57	301|928|3371|3725|5111|6790|7351|59352	ANXA1|CD9|TNC|JUN|PCNA|AURKA|UCP2|LGR6	-1.1
Reactome Gene Sets	R-HSA-2022090	Assembly of collagen fibrils and other multimeric structures		-2.5	5.1	4.1	30198	61	488	5	1	0.46	649|1514|5118|50509|84695	BMP1|CTSL|PCOLCE|COL5A3|LOXL3	-1.1
Reactome Gene Sets	R-HSA-8943724	Regulation of PTEN gene transcription		-2.5	5.1	4.1	30198	61	488	5	1	0.46	2122|3065|3725|6009|51564	MECOM|HDAC1|JUN|RHEB|HDAC7	-1.1
GO Biological Processes	GO:0009743	response to carbohydrate	19_GO:0050896 response to stimulus	-2.5	3	3.6	30198	183	488	9	1.8	0.61	677|2645|3673|4221|4821|5106|7351|10497|65010	ZFP36L1|GCK|ITGA2|MEN1|NKX2-2|PCK2|UCP2|UNC13B|SLC26A6	-1.1
GO Biological Processes	GO:0018105	peptidyl-serine phosphorylation	19_GO:0008152 metabolic process	-2.5	3	3.6	30198	183	488	9	1.8	0.61	1017|1453|1760|3551|5613|6790|9261|26524|29941	CDK2|CSNK1D|DMPK|IKBKB|PRKX|AURKA|MAPKAPK2|LATS2|PKN3	-1.1
Reactome Gene Sets	R-HSA-9679191	Potential therapeutics for SARS		-2.5	4.2	3.9	30198	88	488	6	1.2	0.5	2342|3065|5133|5349|6773|10362	FNTB|HDAC1|PDCD1|FXYD3|STAT2|HMG20B	-1.1
GO Biological Processes	GO:0001960	negative regulation of cytokine-mediated signaling pathway	19_GO:0023052 signaling	-2.5	4.2	3.9	30198	88	488	6	1.2	0.5	4938|6773|11240|11274|51588|84166	OAS1|STAT2|PADI2|USP18|PIAS4|NLRC5	-1.1
GO Biological Processes	GO:0034248	regulation of cellular amide metabolic process	19_GO:0008152 metabolic process	-2.5	2.1	3.2	30198	537	488	18	3.7	0.85	677|1801|3315|3488|3673|5036|6470|7538|9924|10102|10643|10644|23318|25946|54517|56623|79670|285381	ZFP36L1|DPH1|HSPB1|IGFBP5|ITGA2|PA2G4|SHMT1|ZFP36|PAN2|TSFM|IGF2BP3|IGF2BP2|TUT4|ZNF385A|PUS7|INPP5E|TUT7|DPH3	-1.1
GO Biological Processes	GO:0043535	regulation of blood vessel endothelial cell migration	19_GO:0040011 locomotion	-2.5	3.3	3.6	30198	150	488	8	1.6	0.57	284|301|1647|3315|5335|5547|51564|57381	ANGPT1|ANXA1|GADD45A|HSPB1|PLCG1|PRCP|HDAC7|RHOJ	-1.1
GO Biological Processes	GO:0032386	regulation of intracellular transport	19_GO:0051179 localization	-2.5	2.4	3.3	30198	332	488	13	2.7	0.73	88|284|302|580|4478|4641|6342|6672|8086|10956|25930|53407|55741	ACTN2|ANGPT1|ANXA2|BARD1|MSN|MYO1C|SCP2|SP100|AAAS|OS9|PTPN23|STX18|EDEM2	-1.1
GO Biological Processes	GO:1901361	organic cyclic compound catabolic process	19_GO:0008152 metabolic process	-2.5	2.3	3.3	30198	372	488	14	2.9	0.76	677|1593|1594|4129|4363|4939|7538|9582|9924|23318|23475|60528|79670|85441	ZFP36L1|CYP27A1|CYP27B1|MAOB|ABCC1|OAS2|ZFP36|APOBEC3B|PAN2|TUT4|QPRT|ELAC2|TUT7|HELZ2	-1.1
GO Biological Processes	GO:0002701	negative regulation of production of molecular mediator of immune response	19_GO:0002376 immune system process	-2.5	6.5	4.4	30198	38	488	4	0.82	0.41	284|3077|3598|7042	ANGPT1|HFE|IL13RA2|TGFB2	-1.1
Reactome Gene Sets	R-HSA-5173214	O-glycosylation of TSR domain-containing proteins		-2.5	6.5	4.4	30198	38	488	4	0.82	0.41	23275|55901|56999|157869	POFUT2|THSD1|ADAMTS9|SBSPON	-1.1
GO Biological Processes	GO:0045616	regulation of keratinocyte differentiation	19_GO:0032502 developmental process	-2.5	6.5	4.4	30198	38	488	4	0.82	0.41	677|1594|7538|135228	ZFP36L1|CYP27B1|ZFP36|CD109	-1.1
GO Biological Processes	GO:0051591	response to cAMP	19_GO:0050896 response to stimulus	-2.5	4.2	3.8	30198	89	488	6	1.2	0.5	594|677|3488|5327|5908|65010	BCKDHB|ZFP36L1|IGFBP5|PLAT|RAP1B|SLC26A6	-1.1
KEGG Pathway	hsa05235	PD-L1 expression and PD-1 checkpoint pathway in cancer		-2.5	4.2	3.8	30198	89	488	6	1.2	0.5	3551|3725|4615|5133|5335|148022	IKBKB|JUN|MYD88|PDCD1|PLCG1|TICAM1	-1.1
GO Biological Processes	GO:2000278	regulation of DNA biosynthetic process	19_GO:0008152 metabolic process	-2.5	3.6	3.7	30198	119	488	7	1.4	0.54	908|4221|5111|5985|26272|27000|64785	CCT6A|MEN1|PCNA|RFC5|FBXO4|DNAJC2|GINS3	-1.1
GO Biological Processes	GO:0000070	mitotic sister chromatid segregation	19_GO:0009987 cellular process	-2.5	3.6	3.7	30198	119	488	7	1.4	0.54	9055|9700|9735|10051|54892|81930|146909	PRC1|ESPL1|KNTC1|SMC4|NCAPG2|KIF18A|KIF18B	-1.1
Reactome Gene Sets	R-HSA-6796648	TP53 Regulates Transcription of DNA Repair Genes		-2.5	5	4	30198	62	488	5	1	0.46	672|3725|5439|9150|9656	BRCA1|JUN|POLR2J|CTDP1|MDC1	-1.1
GO Biological Processes	GO:0032757	positive regulation of interleukin-8 production	19_GO:0048518 positive regulation of biological process	-2.5	5	4	30198	62	488	5	1	0.46	965|1116|1649|4615|10392	CD58|CHI3L1|DDIT3|MYD88|NOD1	-1.1
GO Biological Processes	GO:0051604	protein maturation	19_GO:0008152 metabolic process	-2.5	2.6	3.4	30198	257	488	11	2.3	0.67	649|835|839|1514|1889|3818|5327|51601|51726|115209|619373	BMP1|CASP2|CASP6|CTSL|ECE1|KLKB1|PLAT|LIPT1|DNAJB11|OMA1|MBOAT4	-1.1
GO Biological Processes	GO:0002833	positive regulation of response to biotic stimulus	19_GO:0048518 positive regulation of biological process	-2.5	3	3.5	30198	185	488	9	1.8	0.61	839|3148|3430|3551|3665|8780|10622|83666|84166	CASP6|HMGB2|IFI35|IKBKB|IRF7|RIOK3|POLR3G|PARP9|NLRC5	-1.1
GO Biological Processes	GO:0006144	purine nucleobase metabolic process	19_GO:0008152 metabolic process	-2.5	9.8	4.9	30198	19	488	3	0.61	0.35	2766|6470|10606	GMPR|SHMT1|PAICS	-1.1
GO Biological Processes	GO:0046794	transport of virus	19_GO:0016032 viral process	-2.5	9.8	4.9	30198	19	488	3	0.61	0.35	1514|6614|53373	CTSL|SIGLEC1|TPCN1	-1.1
GO Biological Processes	GO:0035461	vitamin transmembrane transport	19_GO:0051179 localization	-2.5	9.8	4.9	30198	19	488	3	0.61	0.35	8884|80704|376497	SLC5A6|SLC19A3|SLC27A1	-1.1
GO Biological Processes	GO:0070935	3'-UTR-mediated mRNA stabilization	19_GO:0048519 negative regulation of biological process	-2.5	9.8	4.9	30198	19	488	3	0.61	0.35	4615|7538|9261	MYD88|ZFP36|MAPKAPK2	-1.1
GO Biological Processes	GO:0046782	regulation of viral transcription	19_GO:0016032 viral process	-2.5	9.8	4.9	30198	19	488	3	0.61	0.35	6737|7538|9830	TRIM21|ZFP36|TRIM14	-1.1
Reactome Gene Sets	R-HSA-8876725	Protein methylation		-2.5	9.8	4.9	30198	19	488	3	0.61	0.35	10196|79823|151194	PRMT3|CAMKMT|METTL21A	-1.1
GO Biological Processes	GO:0048486	parasympathetic nervous system development	19_GO:0032502 developmental process	-2.5	9.8	4.9	30198	19	488	3	0.61	0.35	1959|3212|3280	EGR2|HOXB2|HES1	-1.1
GO Biological Processes	GO:0098739	import across plasma membrane	19_GO:0051179 localization	-2.5	3.3	3.6	30198	152	488	8	1.6	0.57	3077|6520|6542|6583|8884|54795|80131|376497	HFE|SLC3A2|SLC7A2|SLC22A4|SLC5A6|TRPM4|LRRC8E|SLC27A1	-1.1
Reactome Gene Sets	R-HSA-983712	Ion channel transport		-2.5	3	3.5	30198	186	488	9	1.8	0.61	1181|1186|1187|5349|7439|53373|54795|344905|374868	CLCN2|CLCN7|CLCNKA|FXYD3|BEST1|TPCN1|TRPM4|ATP13A5|ATP9B	-1.1
Reactome Gene Sets	R-HSA-211859	Biological oxidations		-2.5	2.8	3.4	30198	222	488	10	2	0.64	1577|1593|1594|4051|4129|6819|57834|66002|285440|373156	CYP3A5|CYP27A1|CYP27B1|CYP4F3|MAOB|SULT1C2|CYP4F11|CYP4F12|CYP4V2|GSTK1	-1.1
Reactome Gene Sets	R-HSA-9033241	Peroxisomal protein import		-2.5	4.9	4	30198	63	488	5	1	0.46	1610|4358|6342|54677|373156	DAO|MPV17|SCP2|CROT|GSTK1	-1.1
GO Biological Processes	GO:0070542	response to fatty acid	19_GO:0050896 response to stimulus	-2.5	4.9	4	30198	63	488	5	1	0.46	1019|3280|5327|6602|7351	CDK4|HES1|PLAT|SMARCD1|UCP2	-1.1
GO Biological Processes	GO:0042908	xenobiotic transport	19_GO:0051179 localization	-2.5	6.3	4.3	30198	39	488	4	0.82	0.41	4363|5244|6583|146802	ABCC1|ABCB4|SLC22A4|SLC47A2	-1.1
GO Biological Processes	GO:0030866	cortical actin cytoskeleton organization	19_GO:0009987 cellular process	-2.5	6.3	4.3	30198	39	488	4	0.82	0.41	3551|5872|7094|23433	IKBKB|RAB13|TLN1|RHOQ	-1.1
GO Biological Processes	GO:0006096	glycolytic process	19_GO:0008152 metabolic process	-2.5	6.3	4.3	30198	39	488	4	0.82	0.41	669|2645|4967|5224	BPGM|GCK|OGDH|PGAM2	-1.1
Reactome Gene Sets	R-HSA-390471	Association of TriC/CCT with target proteins during biosynthesis		-2.5	6.3	4.3	30198	39	488	4	0.82	0.41	908|10517|11328|26272	CCT6A|FBXW10|FKBP9|FBXO4	-1.1
GO Biological Processes	GO:0051569	regulation of histone H3-K4 methylation	19_GO:0008152 metabolic process	-2.5	6.3	4.3	30198	39	488	4	0.82	0.41	672|1789|22976|55683	BRCA1|DNMT3B|PAXIP1|KANSL3	-1.1
GO Biological Processes	GO:0045666	positive regulation of neuron differentiation	19_GO:0032502 developmental process	-2.4	4.1	3.8	30198	91	488	6	1.2	0.5	151|1453|1482|4821|8835|10362	ADRA2B|CSNK1D|NKX2-5|NKX2-2|SOCS2|HMG20B	-1.1
Reactome Gene Sets	R-HSA-975138	TRAF6 mediated induction of NFkB and MAP kinases upon TLR7/8 or 9 activation		-2.4	4.1	3.8	30198	91	488	6	1.2	0.5	3551|3725|4615|9261|10392|148022	IKBKB|JUN|MYD88|MAPKAPK2|NOD1|TICAM1	-1.1
GO Biological Processes	GO:0030071	regulation of mitotic metaphase/anaphase transition	19_GO:0050789 regulation of biological process	-2.4	4.1	3.8	30198	91	488	6	1.2	0.5	60|86|1063|6602|9700|9735	ACTB|ACTL6A|CENPF|SMARCD1|ESPL1|KNTC1	-1.1
GO Biological Processes	GO:0061014	positive regulation of mRNA catabolic process	19_GO:0048519 negative regulation of biological process	-2.4	4.1	3.8	30198	91	488	6	1.2	0.5	677|7538|9924|23318|56829|79670	ZFP36L1|ZFP36|PAN2|TUT4|ZC3HAV1|TUT7	-1.1
GO Biological Processes	GO:0016485	protein processing	19_GO:0008152 metabolic process	-2.4	3	3.5	30198	188	488	9	1.8	0.61	649|835|839|1514|1889|3818|5327|115209|619373	BMP1|CASP2|CASP6|CTSL|ECE1|KLKB1|PLAT|OMA1|MBOAT4	-1.1
GO Biological Processes	GO:0045017	glycerolipid biosynthetic process	19_GO:0008152 metabolic process	-2.4	2.8	3.4	30198	224	488	10	2	0.64	3635|3636|5106|5321|8835|56623|64900|114971|150763|376497	INPP5D|INPPL1|PCK2|PLA2G4A|SOCS2|INPP5E|LPIN3|PTPMT1|GPAT2|SLC27A1	-1.1
GO Biological Processes	GO:0014015	positive regulation of gliogenesis	19_GO:0032502 developmental process	-2.4	4.8	3.9	30198	64	488	5	1	0.46	1959|3065|3280|4821|6009	EGR2|HDAC1|HES1|NKX2-2|RHEB	-1.1
GO Biological Processes	GO:0043489	RNA stabilization	19_GO:0048519 negative regulation of biological process	-2.4	4.8	3.9	30198	64	488	5	1	0.46	4615|7538|9261|10643|10644	MYD88|ZFP36|MAPKAPK2|IGF2BP3|IGF2BP2	-1.1
GO Biological Processes	GO:0002237	response to molecule of bacterial origin	19_GO:0044419 biological process involved in interspecies interaction between organisms	-2.4	2.4	3.3	30198	339	488	13	2.7	0.73	728|1019|1594|3148|4129|4615|5106|7292|7538|9261|10068|148022|284297	C5AR1|CDK4|CYP27B1|HMGB2|MAOB|MYD88|PCK2|TNFSF4|ZFP36|MAPKAPK2|IL18BP|TICAM1|SSC5D	-1.1
GO Biological Processes	GO:0043123	positive regulation of I-kappaB kinase/NF-kappaB signaling	19_GO:0023052 signaling	-2.4	2.9	3.4	30198	189	488	9	1.8	0.61	3551|4615|4919|6737|8717|9020|9830|10392|148022	IKBKB|MYD88|ROR1|TRIM21|TRADD|MAP3K14|TRIM14|NOD1|TICAM1	-1.1
GO Biological Processes	GO:0007264	small GTPase mediated signal transduction	19_GO:0023052 signaling	-2.4	2.6	3.3	30198	262	488	11	2.3	0.67	1017|3725|5908|6009|9138|10451|22836|23433|57381|115273|128239	CDK2|JUN|RAP1B|RHEB|ARHGEF1|VAV3|RHOBTB3|RHOQ|RHOJ|RAB42|IQGAP3	-1.1
GO Biological Processes	GO:0034329	cell junction assembly	19_GO:0009987 cellular process	-2.4	2.6	3.3	30198	262	488	11	2.3	0.67	60|88|928|3673|5872|7094|10052|24146|51564|55901|85302	ACTB|ACTN2|CD9|ITGA2|RAB13|TLN1|GJC1|CLDN15|HDAC7|THSD1|FBF1	-1.1
KEGG Pathway	hsa04934	Cushing syndrome		-2.4	3.2	3.5	30198	155	488	8	1.6	0.57	1017|1019|1031|4221|5908|6932|8323|51384	CDK2|CDK4|CDKN2C|MEN1|RAP1B|TCF7|FZD6|WNT16	-1.1
GO Biological Processes	GO:0048713	regulation of oligodendrocyte differentiation	19_GO:0032502 developmental process	-2.4	6.2	4.2	30198	40	488	4	0.82	0.41	3065|3280|4821|6009	HDAC1|HES1|NKX2-2|RHEB	-1.1
Reactome Gene Sets	R-HSA-5674135	MAP2K and MAPK activation		-2.4	6.2	4.2	30198	40	488	4	0.82	0.41	60|5908|7094|8826	ACTB|RAP1B|TLN1|IQGAP1	-1.1
GO Biological Processes	GO:0006757	ATP generation from ADP	19_GO:0008152 metabolic process	-2.4	6.2	4.2	30198	40	488	4	0.82	0.41	669|2645|4967|5224	BPGM|GCK|OGDH|PGAM2	-1.1
GO Biological Processes	GO:0061647	histone H3-K9 modification	19_GO:0008152 metabolic process	-2.4	9.3	4.7	30198	20	488	3	0.61	0.35	2122|6839|79813	MECOM|SUV39H1|EHMT1	-1.1
GO Biological Processes	GO:0045655	regulation of monocyte differentiation	19_GO:0002376 immune system process	-2.4	9.3	4.7	30198	20	488	3	0.61	0.35	677|3635|3665	ZFP36L1|INPP5D|IRF7	-1.1
GO Biological Processes	GO:0019432	triglyceride biosynthetic process	19_GO:0008152 metabolic process	-2.4	9.3	4.7	30198	20	488	3	0.61	0.35	5106|64900|150763	PCK2|LPIN3|GPAT2	-1.1
GO Biological Processes	GO:1990845	adaptive thermogenesis	19_GO:0008152 metabolic process	-2.4	9.3	4.7	30198	20	488	3	0.61	0.35	7351|7352|115209	UCP2|UCP3|OMA1	-1.1
GO Biological Processes	GO:0001556	oocyte maturation	19_GO:0022414 reproductive process	-2.4	9.3	4.7	30198	20	488	3	0.61	0.35	994|23318|79670	CDC25B|TUT4|TUT7	-1.1
GO Biological Processes	GO:0033002	muscle cell proliferation	19_GO:0009987 cellular process	-2.4	9.3	4.7	30198	20	488	3	0.61	0.35	1482|1649|7042	NKX2-5|DDIT3|TGFB2	-1.1
GO Biological Processes	GO:0003018	vascular process in circulatory system	19_GO:0032501 multicellular organismal process	-2.4	2.6	3.3	30198	263	488	11	2.3	0.67	151|284|1889|4363|5023|6542|8884|8985|54795|64849|376497	ADRA2B|ANGPT1|ECE1|ABCC1|P2RX1|SLC7A2|SLC5A6|PLOD3|TRPM4|SLC13A3|SLC27A1	-1.1
GO Biological Processes	GO:0008217	regulation of blood pressure	19_GO:0032501 multicellular organismal process	-2.4	2.9	3.4	30198	190	488	9	1.8	0.61	151|1889|5023|5547|8862|9283|27131|66002|79924	ADRA2B|ECE1|P2RX1|PRCP|APLN|GPR37L1|SNX5|CYP4F12|ADM2	-1.1
GO Biological Processes	GO:0044703	multi-organism reproductive process	19_GO:0022414 reproductive process	-2.4	2.9	3.4	30198	190	488	9	1.8	0.61	151|1307|1594|3485|3488|3673|4221|5023|7351	ADRA2B|COL16A1|CYP27B1|IGFBP2|IGFBP5|ITGA2|MEN1|P2RX1|UCP2	-1.1
GO Biological Processes	GO:0006986	response to unfolded protein	19_GO:0050896 response to stimulus	-2.4	3.5	3.6	30198	123	488	7	1.4	0.54	467|1649|3315|3336|7060|10956|55741	ATF3|DDIT3|HSPB1|HSPE1|THBS4|OS9|EDEM2	-1.1
GO Biological Processes	GO:0032355	response to estradiol	19_GO:0050896 response to stimulus	-2.4	3.5	3.6	30198	123	488	7	1.4	0.54	301|3485|3673|5111|5154|8835|81930	ANXA1|IGFBP2|ITGA2|PCNA|PDGFA|SOCS2|KIF18A	-1.1
GO Biological Processes	GO:0006935	chemotaxis	19_GO:0040011 locomotion	-2.4	2.1	3.1	30198	506	488	17	3.5	0.83	284|301|728|1889|1959|2041|3148|4363|5154|5872|6349|7042|10451|10457|54795|59352|64221	ANGPT1|ANXA1|C5AR1|ECE1|EGR2|EPHA1|HMGB2|ABCC1|PDGFA|RAB13|CCL3L1|TGFB2|VAV3|GPNMB|TRPM4|LGR6|ROBO3	-1.1
Reactome Gene Sets	R-HSA-983169	Class I MHC mediated antigen processing & presentation		-2.4	2.3	3.2	30198	381	488	14	2.9	0.76	1514|3551|4615|5701|6737|10517|23194|26272|51191|51619|54850|79654|114907|115290	CTSL|IKBKB|MYD88|PSMC2|TRIM21|FBXW10|FBXL7|FBXO4|HERC5|UBE2D4|FBXL12|HECTD3|FBXO32|FBXO17	-1.1
KEGG Pathway	hsa04218	Cellular senescence		-2.4	3.2	3.5	30198	156	488	8	1.6	0.57	677|1017|1019|1647|4605|6009|7042|9261	ZFP36L1|CDK2|CDK4|GADD45A|MYBL2|RHEB|TGFB2|MAPKAPK2	-1.1
GO Biological Processes	GO:0045682	regulation of epidermis development	19_GO:0032502 developmental process	-2.4	4.8	3.9	30198	65	488	5	1	0.46	677|1594|3280|7538|135228	ZFP36L1|CYP27B1|HES1|ZFP36|CD109	-1.1
Reactome Gene Sets	R-HSA-9614085	FOXO-mediated transcription		-2.4	4.8	3.9	30198	65	488	5	1	0.46	1647|1649|2645|3065|114907	GADD45A|DDIT3|GCK|HDAC1|FBXO32	-1.1
GO Biological Processes	GO:0050678	regulation of epithelial cell proliferation	19_GO:0050789 regulation of biological process	-2.4	2.3	3.2	30198	382	488	14	2.9	0.76	187|677|728|3148|3280|3725|4221|5335|7042|7060|7538|8862|128239|135228	APLNR|ZFP36L1|C5AR1|HMGB2|HES1|JUN|MEN1|PLCG1|TGFB2|THBS4|ZFP36|APLN|IQGAP3|CD109	-1.1
GO Biological Processes	GO:0007229	integrin-mediated signaling pathway	19_GO:0023052 signaling	-2.4	4	3.7	30198	93	488	6	1.2	0.5	1307|3673|3679|3687|7094|10451	COL16A1|ITGA2|ITGA7|ITGAX|TLN1|VAV3	-1.1
GO Biological Processes	GO:0060761	negative regulation of response to cytokine stimulus	19_GO:0048519 negative regulation of biological process	-2.4	4	3.7	30198	93	488	6	1.2	0.5	4938|6773|11240|11274|51588|84166	OAS1|STAT2|PADI2|USP18|PIAS4|NLRC5	-1.1
Reactome Gene Sets	R-HSA-2467813	Separation of Sister Chromatids		-2.4	2.9	3.4	30198	191	488	9	1.8	0.61	1058|1063|5701|9700|9735|23421|57122|81930|84790	CENPA|CENPF|PSMC2|ESPL1|KNTC1|ITGB3BP|NUP107|KIF18A|TUBA1C	-1.1
GO Biological Processes	GO:0042330	taxis	19_GO:0040011 locomotion	-2.4	2.1	3.1	30198	508	488	17	3.5	0.83	284|301|728|1889|1959|2041|3148|4363|5154|5872|6349|7042|10451|10457|54795|59352|64221	ANGPT1|ANXA1|C5AR1|ECE1|EGR2|EPHA1|HMGB2|ABCC1|PDGFA|RAB13|CCL3L1|TGFB2|VAV3|GPNMB|TRPM4|LGR6|ROBO3	-1.1
KEGG Pathway	hsa04611	Platelet activation		-2.4	3.5	3.6	30198	124	488	7	1.4	0.54	60|3673|5023|5321|5908|7094|9138	ACTB|ITGA2|P2RX1|PLA2G4A|RAP1B|TLN1|ARHGEF1	-1.1
GO Biological Processes	GO:0042886	amide transport	19_GO:0051179 localization	-2.4	3.5	3.6	30198	124	488	7	1.4	0.54	301|4363|6814|8884|51228|64849|376497	ANXA1|ABCC1|STXBP3|SLC5A6|GLTP|SLC13A3|SLC27A1	-1.1
GO Biological Processes	GO:1903313	positive regulation of mRNA metabolic process	19_GO:0048518 positive regulation of biological process	-2.4	3.5	3.6	30198	124	488	7	1.4	0.54	677|7538|9588|9924|23318|56829|79670	ZFP36L1|ZFP36|PRDX6|PAN2|TUT4|ZC3HAV1|TUT7	-1.1
GO Biological Processes	GO:0030856	regulation of epithelial cell differentiation	19_GO:0032502 developmental process	-2.4	3.2	3.5	30198	157	488	8	1.6	0.57	677|1594|3280|3551|5613|5624|7538|135228	ZFP36L1|CYP27B1|HES1|IKBKB|PRKX|PROC|ZFP36|CD109	-1
GO Biological Processes	GO:0061025	membrane fusion	19_GO:0009987 cellular process	-2.4	3.2	3.5	30198	157	488	8	1.6	0.57	928|1514|5872|10282|10451|10652|25801|53407	CD9|CTSL|RAB13|BET1|VAV3|YKT6|GCA|STX18	-1
GO Biological Processes	GO:0034284	response to monosaccharide	19_GO:0050896 response to stimulus	-2.4	3.2	3.5	30198	157	488	8	1.6	0.57	2645|3673|4221|4821|5106|7351|10497|65010	GCK|ITGA2|MEN1|NKX2-2|PCK2|UCP2|UNC13B|SLC26A6	-1
GO Biological Processes	GO:0007052	mitotic spindle organization	19_GO:0009987 cellular process	-2.4	3.9	3.7	30198	94	488	6	1.2	0.5	4605|6790|8086|9055|9639|55125	MYBL2|AURKA|AAAS|PRC1|ARHGEF10|CEP192	-1
GO Biological Processes	GO:1902099	regulation of metaphase/anaphase transition of cell cycle	19_GO:0050789 regulation of biological process	-2.4	3.9	3.7	30198	94	488	6	1.2	0.5	60|86|1063|6602|9700|9735	ACTB|ACTL6A|CENPF|SMARCD1|ESPL1|KNTC1	-1
GO Biological Processes	GO:1904035	regulation of epithelial cell apoptotic process	19_GO:0050789 regulation of biological process	-2.4	3.9	3.7	30198	94	488	6	1.2	0.5	284|677|5335|7538|10298|51588	ANGPT1|ZFP36L1|PLCG1|ZFP36|PAK4|PIAS4	-1
GO Biological Processes	GO:0032465	regulation of cytokinesis	19_GO:0050789 regulation of biological process	-2.4	3.9	3.7	30198	94	488	6	1.2	0.5	994|6790|9055|79733|80179|144455	CDC25B|AURKA|PRC1|E2F8|MYO19|E2F7	-1
GO Biological Processes	GO:0033627	cell adhesion mediated by integrin	19_GO:0009987 cellular process	-2.4	6	4.1	30198	41	488	4	0.82	0.41	1307|3673|3679|3687	COL16A1|ITGA2|ITGA7|ITGAX	-1
GO Biological Processes	GO:0071548	response to dexamethasone	19_GO:0050896 response to stimulus	-2.4	6	4.1	30198	41	488	4	0.82	0.41	5106|5111|5327|114907	PCK2|PCNA|PLAT|FBXO32	-1
GO Biological Processes	GO:0006022	aminoglycan metabolic process	19_GO:0008152 metabolic process	-2.4	3.5	3.5	30198	125	488	7	1.4	0.54	284|1116|2990|7130|84752|93010|113189	ANGPT1|CHI3L1|GUSB|TNFAIP6|B3GNT9|B3GNT7|CHST14	-1
GO Biological Processes	GO:1902373	negative regulation of mRNA catabolic process	19_GO:0048519 negative regulation of biological process	-2.4	4.7	3.8	30198	66	488	5	1	0.46	4615|7538|9261|10643|10644	MYD88|ZFP36|MAPKAPK2|IGF2BP3|IGF2BP2	-1
GO Biological Processes	GO:0007423	sensory organ development	19_GO:0032502 developmental process	-2.4	2	3.1	30198	555	488	18	3.7	0.85	86|835|1181|1889|3065|3198|3280|3725|4286|4358|4867|4919|5154|7042|8323|9261|51384|57381	ACTL6A|CASP2|CLCN2|ECE1|HDAC1|HOXA1|HES1|JUN|MITF|MPV17|NPHP1|ROR1|PDGFA|TGFB2|FZD6|MAPKAPK2|WNT16|RHOJ	-1
GO Biological Processes	GO:0010594	regulation of endothelial cell migration	19_GO:0040011 locomotion	-2.4	2.7	3.3	30198	230	488	10	2	0.64	284|301|1647|3315|5335|5547|6672|51564|56999|57381	ANGPT1|ANXA1|GADD45A|HSPB1|PLCG1|PRCP|SP100|HDAC7|ADAMTS9|RHOJ	-1
GO Biological Processes	GO:0050900	leukocyte migration	19_GO:0040011 locomotion	-2.4	2.7	3.3	30198	230	488	10	2	0.64	301|728|3679|4267|4478|6349|7042|10451|54795|58494	ANXA1|C5AR1|ITGA7|CD99|MSN|CCL3L1|TGFB2|VAV3|TRPM4|JAM2	-1
GO Biological Processes	GO:0070665	positive regulation of leukocyte proliferation	19_GO:0048518 positive regulation of biological process	-2.4	3.1	3.4	30198	159	488	8	1.6	0.57	301|970|3280|3485|4615|7292|10451|148022	ANXA1|CD70|HES1|IGFBP2|MYD88|TNFSF4|VAV3|TICAM1	-1
GO Biological Processes	GO:0050658	RNA transport	19_GO:0051179 localization	-2.4	3.1	3.4	30198	159	488	8	1.6	0.57	677|4641|7538|8086|10643|10644|57122|65083	ZFP36L1|MYO1C|ZFP36|AAAS|IGF2BP3|IGF2BP2|NUP107|NOL6	-1
GO Biological Processes	GO:0050657	nucleic acid transport	19_GO:0051179 localization	-2.4	3.1	3.4	30198	159	488	8	1.6	0.57	677|4641|7538|8086|10643|10644|57122|65083	ZFP36L1|MYO1C|ZFP36|AAAS|IGF2BP3|IGF2BP2|NUP107|NOL6	-1
GO Biological Processes	GO:0006639	acylglycerol metabolic process	19_GO:0008152 metabolic process	-2.3	3.9	3.6	30198	95	488	6	1.2	0.5	5106|5321|6583|55911|64900|150763	PCK2|PLA2G4A|SLC22A4|APOBR|LPIN3|GPAT2	-1
GO Biological Processes	GO:0048771	tissue remodeling	19_GO:0032501 multicellular organismal process	-2.3	3.9	3.6	30198	95	488	6	1.2	0.5	3200|3488|4286|7060|7076|51384	HOXA3|IGFBP5|MITF|THBS4|TIMP1|WNT16	-1
Reactome Gene Sets	R-HSA-2500257	Resolution of Sister Chromatid Cohesion		-2.3	3.4	3.5	30198	126	488	7	1.4	0.54	1058|1063|9735|23421|57122|81930|84790	CENPA|CENPF|KNTC1|ITGB3BP|NUP107|KIF18A|TUBA1C	-1
GO Biological Processes	GO:0045621	positive regulation of lymphocyte differentiation	19_GO:0002376 immune system process	-2.3	3.4	3.5	30198	126	488	7	1.4	0.54	60|86|301|3635|6602|7292|8546	ACTB|ACTL6A|ANXA1|INPP5D|SMARCD1|TNFSF4|AP3B1	-1
Reactome Gene Sets	R-HSA-901032	ER Quality Control Compartment (ERQC)		-2.3	8.8	4.6	30198	21	488	3	0.61	0.35	10956|55741|84447	OS9|EDEM2|SYVN1	-1
Reactome Gene Sets	R-HSA-1606322	ZBP1(DAI) mediated induction of type I IFNs		-2.3	8.8	4.6	30198	21	488	3	0.61	0.35	3551|4615|148022	IKBKB|MYD88|TICAM1	-1
GO Biological Processes	GO:0043371	negative regulation of CD4-positive, alpha-beta T cell differentiation	19_GO:0002376 immune system process	-2.3	8.8	4.6	30198	21	488	3	0.61	0.35	301|7292|84695	ANXA1|TNFSF4|LOXL3	-1
Reactome Gene Sets	R-HSA-9008059	Interleukin-37 signaling		-2.3	8.8	4.6	30198	21	488	3	0.61	0.35	5783|10068|25930	PTPN13|IL18BP|PTPN23	-1
GO Biological Processes	GO:0051271	negative regulation of cellular component movement	19_GO:0051179 localization	-2.3	2.2	3.1	30198	387	488	14	2.9	0.76	928|1647|2041|3065|3488|4286|6672|7076|7130|11240|23309|25930|56999|57522	CD9|GADD45A|EPHA1|HDAC1|IGFBP5|MITF|SP100|TIMP1|TNFAIP6|PADI2|SIN3B|PTPN23|ADAMTS9|SRGAP1	-1
GO Biological Processes	GO:0045600	positive regulation of fat cell differentiation	19_GO:0032502 developmental process	-2.3	4.6	3.8	30198	67	488	5	1	0.46	677|6788|7538|25946|54795	ZFP36L1|STK3|ZFP36|ZNF385A|TRPM4	-1
GO Biological Processes	GO:0060260	regulation of transcription initiation from RNA polymerase II promoter	19_GO:0008152 metabolic process	-2.3	4.6	3.8	30198	67	488	5	1	0.46	1019|1482|6878|9441|22976	CDK4|NKX2-5|TAF6|MED26|PAXIP1	-1
KEGG Pathway	hsa00010	Glycolysis / Gluconeogenesis		-2.3	4.6	3.8	30198	67	488	5	1	0.46	669|2645|5106|5224|92579	BPGM|GCK|PCK2|PGAM2|G6PC3	-1
GO Biological Processes	GO:0050670	regulation of lymphocyte proliferation	19_GO:0002376 immune system process	-2.3	2.7	3.3	30198	231	488	10	2	0.64	301|970|3280|3485|3635|4615|7292|10451|10457|148022	ANXA1|CD70|HES1|IGFBP2|INPP5D|MYD88|TNFSF4|VAV3|GPNMB|TICAM1	-1
GO Biological Processes	GO:2000113	negative regulation of cellular macromolecule biosynthetic process	19_GO:0048519 negative regulation of biological process	-2.3	2.5	3.2	30198	269	488	11	2.3	0.67	677|3488|6470|7538|9924|10643|10644|23318|54517|56623|79670	ZFP36L1|IGFBP5|SHMT1|ZFP36|PAN2|IGF2BP3|IGF2BP2|TUT4|PUS7|INPP5E|TUT7	-1
GO Biological Processes	GO:0046661	male sex differentiation	19_GO:0022414 reproductive process	-2.3	3.1	3.4	30198	160	488	8	1.6	0.57	268|3148|5154|5872|7042|7536|22836|81930	AMH|HMGB2|PDGFA|RAB13|TGFB2|SF1|RHOBTB3|KIF18A	-1
GO Biological Processes	GO:0046636	negative regulation of alpha-beta T cell activation	19_GO:0002376 immune system process	-2.3	5.9	4.1	30198	42	488	4	0.82	0.41	301|3077|7292|84695	ANXA1|HFE|TNFSF4|LOXL3	-1
Reactome Gene Sets	R-HSA-8955332	Carboxyterminal post-translational modifications of tubulin		-2.3	5.9	4.1	30198	42	488	4	0.82	0.41	9654|79841|84790|340351	TTLL4|AGBL2|TUBA1C|AGBL3	-1
GO Biological Processes	GO:0060412	ventricular septum morphogenesis	19_GO:0032502 developmental process	-2.3	5.9	4.1	30198	42	488	4	0.82	0.41	187|1482|3280|7042	APLNR|NKX2-5|HES1|TGFB2	-1
GO Biological Processes	GO:0070925	organelle assembly	19_GO:0009987 cellular process	-2.3	1.8	3	30198	783	488	23	4.7	0.96	88|1017|1058|1063|1453|1482|4605|6790|8086|8546|9055|9639|9662|9735|22995|23354|25930|55062|55125|57647|79989|85302|440738	ACTN2|CDK2|CENPA|CENPF|CSNK1D|NKX2-5|MYBL2|AURKA|AAAS|AP3B1|PRC1|ARHGEF10|CEP135|KNTC1|CEP152|HAUS5|PTPN23|WIPI1|CEP192|DHX37|TTC26|FBF1|MAP1LC3C	-1
Reactome Gene Sets	R-HSA-141424	Amplification of signal from the kinetochores		-2.3	3.9	3.6	30198	96	488	6	1.2	0.5	1058|1063|9735|23421|57122|81930	CENPA|CENPF|KNTC1|ITGB3BP|NUP107|KIF18A	-1
Reactome Gene Sets	R-HSA-141444	Amplification of signal from unattached kinetochores via a MAD2 inhibitory signal		-2.3	3.9	3.6	30198	96	488	6	1.2	0.5	1058|1063|9735|23421|57122|81930	CENPA|CENPF|KNTC1|ITGB3BP|NUP107|KIF18A	-1
GO Biological Processes	GO:0046330	positive regulation of JNK cascade	19_GO:0023052 signaling	-2.3	3.9	3.6	30198	96	488	6	1.2	0.5	1647|4615|6788|10392|50488|51384	GADD45A|MYD88|STK3|NOD1|MINK1|WNT16	-1
GO Biological Processes	GO:0071322	cellular response to carbohydrate stimulus	19_GO:0050896 response to stimulus	-2.3	3.9	3.6	30198	96	488	6	1.2	0.5	677|4221|5106|7351|10497|65010	ZFP36L1|MEN1|PCK2|UCP2|UNC13B|SLC26A6	-1
GO Biological Processes	GO:0010965	regulation of mitotic sister chromatid separation	19_GO:0050789 regulation of biological process	-2.3	3.9	3.6	30198	96	488	6	1.2	0.5	60|86|1063|6602|9700|9735	ACTB|ACTL6A|CENPF|SMARCD1|ESPL1|KNTC1	-1
GO Biological Processes	GO:0006638	neutral lipid metabolic process	19_GO:0008152 metabolic process	-2.3	3.9	3.6	30198	96	488	6	1.2	0.5	5106|5321|6583|55911|64900|150763	PCK2|PLA2G4A|SLC22A4|APOBR|LPIN3|GPAT2	-1
GO Biological Processes	GO:0034249	negative regulation of cellular amide metabolic process	19_GO:0048519 negative regulation of biological process	-2.3	2.5	3.2	30198	270	488	11	2.3	0.67	677|3488|6470|7538|9924|10643|10644|23318|54517|56623|79670	ZFP36L1|IGFBP5|SHMT1|ZFP36|PAN2|IGF2BP3|IGF2BP2|TUT4|PUS7|INPP5E|TUT7	-1
GO Biological Processes	GO:0060537	muscle tissue development	19_GO:0032502 developmental process	-2.3	2.4	3.2	30198	309	488	12	2.5	0.7	88|467|1134|1482|1959|2317|3679|7042|7135|10052|10362|56999	ACTN2|ATF3|CHRNA1|NKX2-5|EGR2|FLNB|ITGA7|TGFB2|TNNI1|GJC1|HMG20B|ADAMTS9	-1
GO Biological Processes	GO:0006401	RNA catabolic process	19_GO:0008152 metabolic process	-2.3	3.1	3.4	30198	161	488	8	1.6	0.57	677|4939|7538|9924|23318|60528|79670|85441	ZFP36L1|OAS2|ZFP36|PAN2|TUT4|ELAC2|TUT7|HELZ2	-1
GO Biological Processes	GO:0051236	establishment of RNA localization	19_GO:0051179 localization	-2.3	3.1	3.4	30198	161	488	8	1.6	0.57	677|4641|7538|8086|10643|10644|57122|65083	ZFP36L1|MYO1C|ZFP36|AAAS|IGF2BP3|IGF2BP2|NUP107|NOL6	-1
GO Biological Processes	GO:0006641	triglyceride metabolic process	19_GO:0008152 metabolic process	-2.3	4.6	3.8	30198	68	488	5	1	0.46	5106|6583|55911|64900|150763	PCK2|SLC22A4|APOBR|LPIN3|GPAT2	-1
GO Biological Processes	GO:0051251	positive regulation of lymphocyte activation	19_GO:0002376 immune system process	-2.3	2.2	3.1	30198	391	488	14	2.9	0.76	60|86|301|970|3280|3485|3635|4615|6602|7292|8546|10451|22976|148022	ACTB|ACTL6A|ANXA1|CD70|HES1|IGFBP2|INPP5D|MYD88|SMARCD1|TNFSF4|AP3B1|VAV3|PAXIP1|TICAM1	-0.99
GO Biological Processes	GO:0015718	monocarboxylic acid transport	19_GO:0051179 localization	-2.3	3.8	3.6	30198	97	488	6	1.2	0.5	301|5244|5321|8884|65010|376497	ANXA1|ABCB4|PLA2G4A|SLC5A6|SLC26A6|SLC27A1	-0.99
GO Biological Processes	GO:0045807	positive regulation of endocytosis	19_GO:0051179 localization	-2.3	3.8	3.6	30198	97	488	6	1.2	0.5	284|302|1785|3077|3673|8862	ANGPT1|ANXA2|DNM2|HFE|ITGA2|APLN	-0.99
KEGG Pathway	hsa04666	Fc gamma R-mediated phagocytosis		-2.3	3.8	3.6	30198	97	488	6	1.2	0.5	1785|3635|3636|5321|5335|10451	DNM2|INPP5D|INPPL1|PLA2G4A|PLCG1|VAV3	-0.99
GO Biological Processes	GO:1902807	negative regulation of cell cycle G1/S phase transition	19_GO:0048519 negative regulation of biological process	-2.3	3.8	3.6	30198	97	488	6	1.2	0.5	835|1017|4221|10457|51512|144455	CASP2|CDK2|MEN1|GPNMB|GTSE1|E2F7	-0.99
KEGG Pathway	hsa05130	Pathogenic Escherichia coli infection		-2.3	2.8	3.3	30198	197	488	9	1.8	0.61	60|3551|3725|4615|4641|8717|9138|24146|84790	ACTB|IKBKB|JUN|MYD88|MYO1C|TRADD|ARHGEF1|CLDN15|TUBA1C	-0.99
GO Biological Processes	GO:0032944	regulation of mononuclear cell proliferation	19_GO:0050789 regulation of biological process	-2.3	2.6	3.2	30198	234	488	10	2	0.64	301|970|3280|3485|3635|4615|7292|10451|10457|148022	ANXA1|CD70|HES1|IGFBP2|INPP5D|MYD88|TNFSF4|VAV3|GPNMB|TICAM1	-0.99
Reactome Gene Sets	R-HSA-9656223	Signaling by RAF1 mutants		-2.3	5.8	4	30198	43	488	4	0.82	0.41	60|5908|7094|8826	ACTB|RAP1B|TLN1|IQGAP1	-0.99
Reactome Gene Sets	R-HSA-425397	Transport of vitamins, nucleosides, and related molecules		-2.3	5.8	4	30198	43	488	4	0.82	0.41	7355|8884|28965|376497	SLC35A2|SLC5A6|SLC27A6|SLC27A1	-0.99
GO Biological Processes	GO:0070527	platelet aggregation	19_GO:0032501 multicellular organismal process	-2.3	5.8	4	30198	43	488	4	0.82	0.41	60|3315|6814|7094	ACTB|HSPB1|STXBP3|TLN1	-0.99
GO Biological Processes	GO:0090317	negative regulation of intracellular protein transport	19_GO:0051179 localization	-2.3	5.8	4	30198	43	488	4	0.82	0.41	284|580|6672|10956	ANGPT1|BARD1|SP100|OS9	-0.99
GO Biological Processes	GO:0071364	cellular response to epidermal growth factor stimulus	19_GO:0050896 response to stimulus	-2.3	5.8	4	30198	43	488	4	0.82	0.41	677|5335|7538|8826	ZFP36L1|PLCG1|ZFP36|IQGAP1	-0.99
GO Biological Processes	GO:0051028	mRNA transport	19_GO:0051179 localization	-2.3	3.4	3.4	30198	129	488	7	1.4	0.54	677|4641|7538|8086|10643|10644|57122	ZFP36L1|MYO1C|ZFP36|AAAS|IGF2BP3|IGF2BP2|NUP107	-0.99
Reactome Gene Sets	R-HSA-1483206	Glycerophospholipid biosynthesis		-2.3	3.4	3.4	30198	129	488	7	1.4	0.54	5321|55750|64900|79887|114971|150763|154141	PLA2G4A|AGK|LPIN3|PLBD1|PTPMT1|GPAT2|MBOAT1	-0.99
GO Biological Processes	GO:0060541	respiratory system development	19_GO:0032502 developmental process	-2.3	2.8	3.3	30198	198	488	9	1.8	0.61	1116|1181|3280|3488|5154|8546|8914|8985|84695	CHI3L1|CLCN2|HES1|IGFBP5|PDGFA|AP3B1|TIMELESS|PLOD3|LOXL3	-0.99
GO Biological Processes	GO:0032872	regulation of stress-activated MAPK cascade	19_GO:0023052 signaling	-2.3	2.8	3.3	30198	198	488	9	1.8	0.61	1647|2122|4221|4615|6788|7042|10392|50488|51384	GADD45A|MECOM|MEN1|MYD88|STK3|TGFB2|NOD1|MINK1|WNT16	-0.99
GO Biological Processes	GO:0070201	regulation of establishment of protein localization	19_GO:0051179 localization	-2.3	2	3	30198	520	488	17	3.5	0.83	284|580|908|2645|4641|5106|6672|7042|7351|9662|10497|10956|25930|54795|55741|80024|285381	ANGPT1|BARD1|CCT6A|GCK|MYO1C|PCK2|SP100|TGFB2|UCP2|CEP135|UNC13B|OS9|PTPN23|TRPM4|EDEM2|SLC8B1|DPH3	-0.99
GO Biological Processes	GO:0071539	protein localization to centrosome	19_GO:0051179 localization	-2.3	8.4	4.5	30198	22	488	3	0.61	0.35	1453|6790|55125	CSNK1D|AURKA|CEP192	-0.99
Reactome Gene Sets	R-HSA-140875	Common Pathway of Fibrin Clot Formation		-2.3	8.4	4.5	30198	22	488	3	0.61	0.35	2153|5624|10544	F5|PROC|PROCR	-0.99
GO Biological Processes	GO:0046823	negative regulation of nucleocytoplasmic transport	19_GO:0051179 localization	-2.3	8.4	4.5	30198	22	488	3	0.61	0.35	284|580|6672	ANGPT1|BARD1|SP100	-0.99
GO Biological Processes	GO:0006268	DNA unwinding involved in DNA replication	19_GO:0008152 metabolic process	-2.3	8.4	4.5	30198	22	488	3	0.61	0.35	641|6742|64785	BLM|SSBP1|GINS3	-0.99
GO Biological Processes	GO:0048714	positive regulation of oligodendrocyte differentiation	19_GO:0032502 developmental process	-2.3	8.4	4.5	30198	22	488	3	0.61	0.35	3065|4821|6009	HDAC1|NKX2-2|RHEB	-0.99
GO Biological Processes	GO:2000810	regulation of bicellular tight junction assembly	19_GO:0050789 regulation of biological process	-2.3	8.4	4.5	30198	22	488	3	0.61	0.35	3551|4641|4867	IKBKB|MYO1C|NPHP1	-0.99
GO Biological Processes	GO:2001044	regulation of integrin-mediated signaling pathway	19_GO:0023052 signaling	-2.3	8.4	4.5	30198	22	488	3	0.61	0.35	4811|7076|84695	NID1|TIMP1|LOXL3	-0.99
GO Biological Processes	GO:0009129	pyrimidine nucleoside monophosphate metabolic process	19_GO:0008152 metabolic process	-2.3	8.4	4.5	30198	22	488	3	0.61	0.35	790|1723|6470	CAD|DHODH|SHMT1	-0.99
GO Biological Processes	GO:0070372	regulation of ERK1 and ERK2 cascade	19_GO:0023052 signaling	-2.3	2.4	3.1	30198	312	488	12	2.5	0.7	284|467|728|1116|2633|3725|5154|5908|6349|10392|10457|51074	ANGPT1|ATF3|C5AR1|CHI3L1|GBP1|JUN|PDGFA|RAP1B|CCL3L1|NOD1|GPNMB|APIP	-0.99
Reactome Gene Sets	R-HSA-69242	S Phase		-2.3	3	3.3	30198	163	488	8	1.6	0.57	994|1017|1019|5111|5701|5985|51053|64785	CDC25B|CDK2|CDK4|PCNA|PSMC2|RFC5|GMNN|GINS3	-0.99
GO Biological Processes	GO:0042698	ovulation cycle	19_GO:0048511 rhythmic process	-2.3	4.5	3.7	30198	69	488	5	1	0.46	268|835|5111|7042|7130	AMH|CASP2|PCNA|TGFB2|TNFAIP6	-0.98
KEGG Pathway	hsa05231	Choline metabolism in cancer		-2.3	3.8	3.5	30198	98	488	6	1.2	0.5	3725|5154|5321|5335|6009|6583	JUN|PDGFA|PLA2G4A|PLCG1|RHEB|SLC22A4	-0.98
GO Biological Processes	GO:0002718	regulation of cytokine production involved in immune response	19_GO:0002376 immune system process	-2.3	3.8	3.5	30198	98	488	6	1.2	0.5	284|3077|7042|7292|54795|148022	ANGPT1|HFE|TGFB2|TNFSF4|TRPM4|TICAM1	-0.98
GO Biological Processes	GO:0044706	multi-multicellular organism process	19_GO:0032501 multicellular organismal process	-2.3	2.8	3.3	30198	199	488	9	1.8	0.61	151|1307|1594|3485|3488|3673|4221|5023|7351	ADRA2B|COL16A1|CYP27B1|IGFBP2|IGFBP5|ITGA2|MEN1|P2RX1|UCP2	-0.98
GO Biological Processes	GO:0042594	response to starvation	19_GO:0050896 response to stimulus	-2.3	2.8	3.3	30198	199	488	9	1.8	0.61	467|1649|3077|5106|6839|7351|7538|55062|440738	ATF3|DDIT3|HFE|PCK2|SUV39H1|UCP2|ZFP36|WIPI1|MAP1LC3C	-0.98
Reactome Gene Sets	R-HSA-68882	Mitotic Anaphase		-2.3	2.6	3.2	30198	236	488	10	2	0.64	1058|1063|5701|9700|9735|23421|57122|81930|84790|200014	CENPA|CENPF|PSMC2|ESPL1|KNTC1|ITGB3BP|NUP107|KIF18A|TUBA1C|CC2D1B	-0.98
GO Biological Processes	GO:0050778	positive regulation of immune response	19_GO:0002376 immune system process	-2.3	2	3	30198	567	488	18	3.7	0.85	301|728|839|3148|3430|3551|3635|3665|5321|5335|7042|7292|8780|10451|10622|22976|83666|84166	ANXA1|C5AR1|CASP6|HMGB2|IFI35|IKBKB|INPP5D|IRF7|PLA2G4A|PLCG1|TGFB2|TNFSF4|RIOK3|VAV3|POLR3G|PAXIP1|PARP9|NLRC5	-0.97
Reactome Gene Sets	R-HSA-4420097	VEGFA-VEGFR2 Pathway		-2.3	3.8	3.5	30198	99	488	6	1.2	0.5	60|3315|5335|5829|9261|10451	ACTB|HSPB1|PLCG1|PXN|MAPKAPK2|VAV3	-0.97
Reactome Gene Sets	R-HSA-2555396	Mitotic Metaphase and Anaphase		-2.3	2.6	3.2	30198	237	488	10	2	0.64	1058|1063|5701|9700|9735|23421|57122|81930|84790|200014	CENPA|CENPF|PSMC2|ESPL1|KNTC1|ITGB3BP|NUP107|KIF18A|TUBA1C|CC2D1B	-0.97
GO Biological Processes	GO:0006816	calcium ion transport	19_GO:0051179 localization	-2.3	2.6	3.2	30198	237	488	10	2	0.64	302|1594|1649|2645|6520|10316|53373|54795|59285|80024	ANXA2|CYP27B1|DDIT3|GCK|SLC3A2|NMUR1|TPCN1|TRPM4|CACNG6|SLC8B1	-0.97
GO Biological Processes	GO:0006904	vesicle docking involved in exocytosis	19_GO:0051179 localization	-2.3	5.6	3.9	30198	44	488	4	0.82	0.41	5872|6814|10497|10652	RAB13|STXBP3|UNC13B|YKT6	-0.97
Reactome Gene Sets	R-HSA-75893	TNF signaling		-2.3	5.6	3.9	30198	44	488	4	0.82	0.41	3551|7375|8717|56928	IKBKB|USP4|TRADD|SPPL2B	-0.97
GO Biological Processes	GO:0009124	nucleoside monophosphate biosynthetic process	19_GO:0008152 metabolic process	-2.3	5.6	3.9	30198	44	488	4	0.82	0.41	790|1723|6470|10606	CAD|DHODH|SHMT1|PAICS	-0.97
Reactome Gene Sets	R-HSA-8948216	Collagen chain trimerization		-2.3	5.6	3.9	30198	44	488	4	0.82	0.41	1307|50509|169044|340267	COL16A1|COL5A3|COL22A1|COL28A1	-0.97
KEGG Pathway	hsa04622	RIG-I-like receptor signaling pathway		-2.3	4.4	3.7	30198	70	488	5	1	0.46	3551|3665|8717|10010|64135	IKBKB|IRF7|TRADD|TANK|IFIH1	-0.97
Reactome Gene Sets	R-HSA-9013026	RHOB GTPase cycle		-2.3	4.4	3.7	30198	70	488	5	1	0.46	9138|9639|29941|81624|128239	ARHGEF1|ARHGEF10|PKN3|DIAPH3|IQGAP3	-0.97
GO Biological Processes	GO:0071260	cellular response to mechanical stimulus	19_GO:0050896 response to stimulus	-2.3	4.4	3.7	30198	70	488	5	1	0.46	835|1647|3673|4615|9020	CASP2|GADD45A|ITGA2|MYD88|MAP3K14	-0.97
GO Biological Processes	GO:0140029	exocytic process	19_GO:0051179 localization	-2.3	4.4	3.7	30198	70	488	5	1	0.46	5023|5872|6814|10497|10652	P2RX1|RAB13|STXBP3|UNC13B|YKT6	-0.97
Reactome Gene Sets	R-HSA-69206	G1/S Transition		-2.3	3.3	3.4	30198	131	488	7	1.4	0.54	1017|1019|3065|5111|5701|6241|51053	CDK2|CDK4|HDAC1|PCNA|PSMC2|RRM2|GMNN	-0.97
KEGG Pathway	hsa04068	FoxO signaling pathway		-2.3	3.3	3.4	30198	131	488	7	1.4	0.54	1017|1647|3551|5106|7042|92579|114907	CDK2|GADD45A|IKBKB|PCK2|TGFB2|G6PC3|FBXO32	-0.97
GO Biological Processes	GO:0007568	aging	19_GO:0032502 developmental process	-2.3	3	3.3	30198	165	488	8	1.6	0.57	268|835|3485|3488|7076|7351|7352|26272	AMH|CASP2|IGFBP2|IGFBP5|TIMP1|UCP2|UCP3|FBXO4	-0.96
GO Biological Processes	GO:0007548	sex differentiation	19_GO:0022414 reproductive process	-2.3	2.5	3.1	30198	276	488	11	2.3	0.67	268|835|3148|5154|5872|7042|7130|7536|22836|57122|81930	AMH|CASP2|HMGB2|PDGFA|RAB13|TGFB2|TNFAIP6|SF1|RHOBTB3|NUP107|KIF18A	-0.96
Reactome Gene Sets	R-HSA-375276	Peptide ligand-binding receptors		-2.2	2.8	3.2	30198	201	488	9	1.8	0.61	187|301|728|1889|2151|6349|8862|9283|10316	APLNR|ANXA1|C5AR1|ECE1|F2RL2|CCL3L1|APLN|GPR37L1|NMUR1	-0.96
GO Biological Processes	GO:0070302	regulation of stress-activated protein kinase signaling cascade	19_GO:0023052 signaling	-2.2	2.8	3.2	30198	201	488	9	1.8	0.61	1647|2122|4221|4615|6788|7042|10392|50488|51384	GADD45A|MECOM|MEN1|MYD88|STK3|TGFB2|NOD1|MINK1|WNT16	-0.96
GO Biological Processes	GO:0014013	regulation of gliogenesis	19_GO:0032502 developmental process	-2.2	3.7	3.5	30198	100	488	6	1.2	0.5	1959|3065|3280|4821|6009|9283	EGR2|HDAC1|HES1|NKX2-2|RHEB|GPR37L1	-0.95
GO Biological Processes	GO:0032874	positive regulation of stress-activated MAPK cascade	19_GO:0023052 signaling	-2.2	3.3	3.4	30198	132	488	7	1.4	0.54	1647|4615|6788|7042|10392|50488|51384	GADD45A|MYD88|STK3|TGFB2|NOD1|MINK1|WNT16	-0.95
GO Biological Processes	GO:0030001	metal ion transport	19_GO:0051179 localization	-2.2	1.9	2.9	30198	615	488	19	3.9	0.88	302|1017|1594|1649|1785|2645|3077|3750|5349|6520|6583|8884|10316|53373|54795|59285|64849|80024|200010	ANXA2|CDK2|CYP27B1|DDIT3|DNM2|GCK|HFE|KCND1|FXYD3|SLC3A2|SLC22A4|SLC5A6|NMUR1|TPCN1|TRPM4|CACNG6|SLC13A3|SLC8B1|SLC5A9	-0.95
Reactome Gene Sets	R-HSA-9705683	SARS-CoV-2-host interactions		-2.2	2.8	3.2	30198	202	488	9	1.8	0.61	3551|3665|6637|6773|8086|10392|57122|64135|84818	IKBKB|IRF7|SNRPG|STAT2|AAAS|NOD1|NUP107|IFIH1|IL17RC	-0.95
Reactome Gene Sets	R-HSA-140837	Intrinsic Pathway of Fibrin Clot Formation		-2.2	8.1	4.3	30198	23	488	3	0.61	0.35	3818|5547|5624	KLKB1|PRCP|PROC	-0.95
KEGG Pathway	hsa03430	Mismatch repair		-2.2	8.1	4.3	30198	23	488	3	0.61	0.35	5111|5985|6742	PCNA|RFC5|SSBP1	-0.95
GO Biological Processes	GO:1905508	protein localization to microtubule organizing center	19_GO:0051179 localization	-2.2	8.1	4.3	30198	23	488	3	0.61	0.35	1453|6790|55125	CSNK1D|AURKA|CEP192	-0.95
GO Biological Processes	GO:1900120	regulation of receptor binding	19_GO:0065007 biological regulation	-2.2	8.1	4.3	30198	23	488	3	0.61	0.35	302|3077|56963	ANXA2|HFE|RGMA	-0.95
GO Biological Processes	GO:0032527	protein exit from endoplasmic reticulum	19_GO:0051179 localization	-2.2	8.1	4.3	30198	23	488	3	0.61	0.35	10956|84447|440738	OS9|SYVN1|MAP1LC3C	-0.95
GO Biological Processes	GO:0002696	positive regulation of leukocyte activation	19_GO:0002376 immune system process	-2.2	2.1	3	30198	441	488	15	3.1	0.78	60|86|301|970|3280|3485|3635|4615|5321|6602|7292|8546|10451|22976|148022	ACTB|ACTL6A|ANXA1|CD70|HES1|IGFBP2|INPP5D|MYD88|PLA2G4A|SMARCD1|TNFSF4|AP3B1|VAV3|PAXIP1|TICAM1	-0.95
GO Biological Processes	GO:0010569	regulation of double-strand break repair via homologous recombination	19_GO:0050896 response to stimulus	-2.2	4.4	3.6	30198	71	488	5	1	0.46	60|86|5932|8914|51588	ACTB|ACTL6A|RBBP8|TIMELESS|PIAS4	-0.95
Reactome Gene Sets	R-HSA-3214841	PKMTs methylate histone lysines		-2.2	4.4	3.6	30198	71	488	5	1	0.46	2122|6839|58508|79813|84444	MECOM|SUV39H1|KMT2C|EHMT1|DOT1L	-0.95
Reactome Gene Sets	R-HSA-70171	Glycolysis		-2.2	4.4	3.6	30198	71	488	5	1	0.46	669|2645|5224|8086|57122	BPGM|GCK|PGAM2|AAAS|NUP107	-0.95
GO Biological Processes	GO:0045787	positive regulation of cell cycle	19_GO:0048518 positive regulation of biological process	-2.2	2.2	3	30198	358	488	13	2.7	0.73	301|994|1019|3280|6241|6737|6790|7042|9700|10051|54892|79733|144455	ANXA1|CDC25B|CDK4|HES1|RRM2|TRIM21|AURKA|TGFB2|ESPL1|SMC4|NCAPG2|E2F8|E2F7	-0.95
GO Biological Processes	GO:0051180	vitamin transport	19_GO:0051179 localization	-2.2	5.5	3.9	30198	45	488	4	0.82	0.41	4363|8884|80704|376497	ABCC1|SLC5A6|SLC19A3|SLC27A1	-0.94
Reactome Gene Sets	R-HSA-194068	Bile acid and bile salt metabolism		-2.2	5.5	3.9	30198	45	488	4	0.82	0.41	1593|6342|26031|114883	CYP27A1|SCP2|OSBPL3|OSBPL9	-0.94
Reactome Gene Sets	R-HSA-418594	G alpha (i) signalling events		-2.2	2.3	3.1	30198	318	488	12	2.5	0.7	151|187|301|728|2787|5321|5613|5998|6004|8862|9283|10316	ADRA2B|APLNR|ANXA1|C5AR1|GNG5|PLA2G4A|PRKX|RGS3|RGS16|APLN|GPR37L1|NMUR1	-0.94
GO Biological Processes	GO:0002700	regulation of production of molecular mediator of immune response	19_GO:0002376 immune system process	-2.2	3	3.3	30198	167	488	8	1.6	0.57	284|3077|3598|7042|7292|22976|54795|148022	ANGPT1|HFE|IL13RA2|TGFB2|TNFSF4|PAXIP1|TRPM4|TICAM1	-0.94
GO Biological Processes	GO:0050727	regulation of inflammatory response	19_GO:0050896 response to stimulus	-2.2	2.2	3	30198	400	488	14	2.9	0.76	301|3371|3430|3673|3818|4363|4615|5335|5624|7130|7292|7538|8717|11274	ANXA1|TNC|IFI35|ITGA2|KLKB1|ABCC1|MYD88|PLCG1|PROC|TNFAIP6|TNFSF4|ZFP36|TRADD|USP18	-0.94
GO Biological Processes	GO:0009612	response to mechanical stimulus	19_GO:0050896 response to stimulus	-2.2	2.7	3.2	30198	203	488	9	1.8	0.61	835|1116|1647|3485|3673|3725|4615|7508|9020	CASP2|CHI3L1|GADD45A|IGFBP2|ITGA2|JUN|MYD88|XPC|MAP3K14	-0.94
GO Biological Processes	GO:0016052	carbohydrate catabolic process	19_GO:0008152 metabolic process	-2.2	3.7	3.5	30198	101	488	6	1.2	0.5	669|2645|2990|4967|5224|5837	BPGM|GCK|GUSB|OGDH|PGAM2|PYGM	-0.94
Reactome Gene Sets	R-HSA-448424	Interleukin-17 signaling		-2.2	4.3	3.6	30198	72	488	5	1	0.46	3551|3725|9261|10392|84818	IKBKB|JUN|MAPKAPK2|NOD1|IL17RC	-0.93
GO Biological Processes	GO:0015908	fatty acid transport	19_GO:0051179 localization	-2.2	4.3	3.6	30198	72	488	5	1	0.46	301|5321|28965|54677|376497	ANXA1|PLA2G4A|SLC27A6|CROT|SLC27A1	-0.93
GO Biological Processes	GO:0070304	positive regulation of stress-activated protein kinase signaling cascade	19_GO:0023052 signaling	-2.2	3.2	3.3	30198	134	488	7	1.4	0.54	1647|4615|6788|7042|10392|50488|51384	GADD45A|MYD88|STK3|TGFB2|NOD1|MINK1|WNT16	-0.93
GO Biological Processes	GO:2000779	regulation of double-strand break repair	19_GO:0050896 response to stimulus	-2.2	3.2	3.3	30198	134	488	7	1.4	0.54	60|86|5932|6602|8914|51588|83666	ACTB|ACTL6A|RBBP8|SMARCD1|TIMELESS|PIAS4|PARP9	-0.93
KEGG Pathway	hsa05142	Chagas disease		-2.2	3.6	3.4	30198	102	488	6	1.2	0.5	3551|3725|4615|6349|7042|148022	IKBKB|JUN|MYD88|CCL3L1|TGFB2|TICAM1	-0.92
GO Biological Processes	GO:0071347	cellular response to interleukin-1	19_GO:0050896 response to stimulus	-2.2	3.6	3.4	30198	102	488	6	1.2	0.5	2633|3280|3551|4615|6349|10010	GBP1|HES1|IKBKB|MYD88|CCL3L1|TANK	-0.92
Reactome Gene Sets	R-HSA-5668541	TNFR2 non-canonical NF-kB pathway		-2.2	3.6	3.4	30198	102	488	6	1.2	0.5	970|4982|5701|7292|9020|51330	CD70|TNFRSF11B|PSMC2|TNFSF4|MAP3K14|TNFRSF12A	-0.92
GO Biological Processes	GO:0019751	polyol metabolic process	19_GO:0008152 metabolic process	-2.2	3.6	3.4	30198	102	488	6	1.2	0.5	1593|1594|5106|5321|56623|171546	CYP27A1|CYP27B1|PCK2|PLA2G4A|INPP5E|SPTSSA	-0.92
GO Biological Processes	GO:0030148	sphingolipid biosynthetic process	19_GO:0008152 metabolic process	-2.2	3.6	3.4	30198	102	488	6	1.2	0.5	5023|29906|55627|55750|64834|171546	P2RX1|ST8SIA5|SMPD4|AGK|ELOVL1|SPTSSA	-0.92
GO Biological Processes	GO:0000956	nuclear-transcribed mRNA catabolic process	19_GO:0048519 negative regulation of biological process	-2.2	3.6	3.4	30198	102	488	6	1.2	0.5	677|7538|9924|23318|79670|85441	ZFP36L1|ZFP36|PAN2|TUT4|TUT7|HELZ2	-0.92
KEGG Pathway	hsa04115	p53 signaling pathway		-2.2	4.2	3.6	30198	73	488	5	1	0.46	1017|1019|1647|6241|51512	CDK2|CDK4|GADD45A|RRM2|GTSE1	-0.91
GO Biological Processes	GO:2000573	positive regulation of DNA biosynthetic process	19_GO:0048518 positive regulation of biological process	-2.2	4.2	3.6	30198	73	488	5	1	0.46	908|5111|5985|26272|64785	CCT6A|PCNA|RFC5|FBXO4|GINS3	-0.91
GO Biological Processes	GO:0048871	multicellular organismal homeostasis	19_GO:0032501 multicellular organismal process	-2.2	2.2	3	30198	363	488	13	2.7	0.73	12|60|284|580|3077|3315|4938|5547|6839|58494|64834|66002|115209	SERPINA3|ACTB|ANGPT1|BARD1|HFE|HSPB1|OAS1|PRCP|SUV39H1|JAM2|ELOVL1|CYP4F12|OMA1	-0.91
GO Biological Processes	GO:0038095	Fc-epsilon receptor signaling pathway	19_GO:0002376 immune system process	-2.2	7.7	4.2	30198	24	488	3	0.61	0.35	3551|5335|10451	IKBKB|PLCG1|VAV3	-0.91
Reactome Gene Sets	R-HSA-429947	Deadenylation of mRNA		-2.2	7.7	4.2	30198	24	488	3	0.61	0.35	9924|23318|79670	PAN2|TUT4|TUT7	-0.91
KEGG Pathway	hsa04977	Vitamin digestion and absorption		-2.2	7.7	4.2	30198	24	488	3	0.61	0.35	4363|8884|80704	ABCC1|SLC5A6|SLC19A3	-0.91
GO Biological Processes	GO:0043632	modification-dependent macromolecule catabolic process	19_GO:0008152 metabolic process	-2.2	1.9	2.9	30198	578	488	18	3.7	0.85	1649|5701|7375|10956|11274|23194|23318|25930|26272|51191|51619|51667|54850|55741|79654|79670|84447|115290	DDIT3|PSMC2|USP4|OS9|USP18|FBXL7|TUT4|PTPN23|FBXO4|HERC5|UBE2D4|NUB1|FBXL12|EDEM2|HECTD3|TUT7|SYVN1|FBXO17	-0.91
GO Biological Processes	GO:1902106	negative regulation of leukocyte differentiation	19_GO:0002376 immune system process	-2.2	3.6	3.4	30198	103	488	6	1.2	0.5	301|3635|4982|7130|7292|84695	ANXA1|INPP5D|TNFRSF11B|TNFAIP6|TNFSF4|LOXL3	-0.91
GO Biological Processes	GO:0033559	unsaturated fatty acid metabolic process	19_GO:0008152 metabolic process	-2.2	3.6	3.4	30198	103	488	6	1.2	0.5	4051|5321|6342|57834|64834|66002	CYP4F3|PLA2G4A|SCP2|CYP4F11|ELOVL1|CYP4F12	-0.91
KEGG Pathway	hsa04974	Protein digestion and absorption		-2.2	3.6	3.4	30198	103	488	6	1.2	0.5	1307|5547|6520|50509|169044|340267	COL16A1|PRCP|SLC3A2|COL5A3|COL22A1|COL28A1	-0.91
GO Biological Processes	GO:0051048	negative regulation of secretion	19_GO:0051179 localization	-2.2	2.9	3.2	30198	170	488	8	1.6	0.57	151|301|3598|4129|5908|6814|7351|285381	ADRA2B|ANXA1|IL13RA2|MAOB|RAP1B|STXBP3|UCP2|DPH3	-0.91
GO Biological Processes	GO:0007565	female pregnancy	19_GO:0022414 reproductive process	-2.2	2.9	3.2	30198	170	488	8	1.6	0.57	151|1307|1594|3485|3488|3673|4221|7351	ADRA2B|COL16A1|CYP27B1|IGFBP2|IGFBP5|ITGA2|MEN1|UCP2	-0.91
GO Biological Processes	GO:0051259	protein complex oligomerization	19_GO:0009987 cellular process	-2.2	2.5	3.1	30198	244	488	10	2	0.64	641|3750|5018|6241|6470|6742|6788|51074|54795|155061	BLM|KCND1|OXA1L|RRM2|SHMT1|SSBP1|STK3|APIP|TRPM4|ZNF746	-0.91
GO Biological Processes	GO:0050863	regulation of T cell activation	19_GO:0002376 immune system process	-2.2	2.2	3	30198	364	488	13	2.7	0.73	60|86|301|970|3077|3280|3485|6602|6932|7292|8546|10457|84695	ACTB|ACTL6A|ANXA1|CD70|HFE|HES1|IGFBP2|SMARCD1|TCF7|TNFSF4|AP3B1|GPNMB|LOXL3	-0.9
GO Biological Processes	GO:0030336	negative regulation of cell migration	19_GO:0040011 locomotion	-2.2	2.2	3	30198	364	488	13	2.7	0.73	1647|2041|3065|3488|4286|6672|7076|7130|11240|23309|25930|56999|57522	GADD45A|EPHA1|HDAC1|IGFBP5|MITF|SP100|TIMP1|TNFAIP6|PADI2|SIN3B|PTPN23|ADAMTS9|SRGAP1	-0.9
GO Biological Processes	GO:0060326	cell chemotaxis	19_GO:0040011 locomotion	-2.2	2.7	3.1	30198	207	488	9	1.8	0.61	301|728|3148|4363|5872|6349|7042|10451|54795	ANXA1|C5AR1|HMGB2|ABCC1|RAB13|CCL3L1|TGFB2|VAV3|TRPM4	-0.9
GO Biological Processes	GO:0000902	cell morphogenesis	19_GO:0032502 developmental process	-2.2	1.8	2.8	30198	670	488	20	4.1	0.9	60|1785|1889|1959|2041|2317|3280|5829|6790|7042|8546|8826|8985|10196|23218|25946|50488|59352|64221|169044	ACTB|DNM2|ECE1|EGR2|EPHA1|FLNB|HES1|PXN|AURKA|TGFB2|AP3B1|IQGAP1|PLOD3|PRMT3|NBEAL2|ZNF385A|MINK1|LGR6|ROBO3|COL22A1	-0.9
GO Biological Processes	GO:0044089	positive regulation of cellular component biogenesis	19_GO:0048518 positive regulation of biological process	-2.2	2	2.9	30198	492	488	16	3.3	0.81	1017|1307|1785|2041|4478|4615|4867|5829|5908|9639|9662|9924|10497|23433|53407|55062	CDK2|COL16A1|DNM2|EPHA1|MSN|MYD88|NPHP1|PXN|RAP1B|ARHGEF10|CEP135|PAN2|UNC13B|RHOQ|STX18|WIPI1	-0.9
GO Biological Processes	GO:0000302	response to reactive oxygen species	19_GO:0050896 response to stimulus	-2.2	2.9	3.2	30198	171	488	8	1.6	0.57	301|3725|4358|5111|5829|7351|7352|10068	ANXA1|JUN|MPV17|PCNA|PXN|UCP2|UCP3|IL18BP	-0.9
GO Biological Processes	GO:0051650	establishment of vesicle localization	19_GO:0051179 localization	-2.2	2.9	3.2	30198	171	488	8	1.6	0.57	1453|1785|4641|8546|10652|10749|55062|80179	CSNK1D|DNM2|MYO1C|AP3B1|YKT6|KIF1C|WIPI1|MYO19	-0.9
KEGG Pathway	hsa04141	Protein processing in endoplasmic reticulum		-2.2	2.9	3.2	30198	171	488	8	1.6	0.57	1649|6238|10956|51619|51726|55741|57134|84447	DDIT3|RRBP1|OS9|UBE2D4|DNAJB11|EDEM2|MAN1C1|SYVN1	-0.9
GO Biological Processes	GO:0090092	regulation of transmembrane receptor protein serine/threonine kinase signaling pathway	19_GO:0023052 signaling	-2.2	2.4	3	30198	284	488	11	2.3	0.67	1785|3065|3077|3280|4221|7042|7130|26524|56963|135228|222663	DNM2|HDAC1|HFE|HES1|MEN1|TGFB2|TNFAIP6|LATS2|RGMA|CD109|SCUBE3	-0.9
KEGG Pathway	hsa04620	Toll-like receptor signaling pathway		-2.2	3.6	3.4	30198	104	488	6	1.2	0.5	3551|3665|3725|4615|6349|148022	IKBKB|IRF7|JUN|MYD88|CCL3L1|TICAM1	-0.9
Reactome Gene Sets	R-HSA-190828	Gap junction trafficking		-2.2	5.3	3.8	30198	47	488	4	0.82	0.41	60|1785|10052|84790	ACTB|DNM2|GJC1|TUBA1C	-0.9
Reactome Gene Sets	R-HSA-6802955	Paradoxical activation of RAF signaling by kinase inactive BRAF		-2.2	5.3	3.8	30198	47	488	4	0.82	0.41	60|5908|7094|8826	ACTB|RAP1B|TLN1|IQGAP1	-0.9
GO Biological Processes	GO:0070849	response to epidermal growth factor	19_GO:0050896 response to stimulus	-2.2	5.3	3.8	30198	47	488	4	0.82	0.41	677|5335|7538|8826	ZFP36L1|PLCG1|ZFP36|IQGAP1	-0.9
Reactome Gene Sets	R-HSA-9649948	Signaling downstream of RAS mutants		-2.2	5.3	3.8	30198	47	488	4	0.82	0.41	60|5908|7094|8826	ACTB|RAP1B|TLN1|IQGAP1	-0.9
GO Biological Processes	GO:0019884	antigen processing and presentation of exogenous antigen	19_GO:0002376 immune system process	-2.2	5.3	3.8	30198	47	488	4	0.82	0.41	1514|1785|3551|8546	CTSL|DNM2|IKBKB|AP3B1	-0.9
Reactome Gene Sets	R-HSA-437239	Recycling pathway of L1		-2.2	5.3	3.8	30198	47	488	4	0.82	0.41	60|1785|4478|84790	ACTB|DNM2|MSN|TUBA1C	-0.9
GO Biological Processes	GO:1902459	positive regulation of stem cell population maintenance	19_GO:0032502 developmental process	-2.2	5.3	3.8	30198	47	488	4	0.82	0.41	60|86|3065|6602	ACTB|ACTL6A|HDAC1|SMARCD1	-0.9
Reactome Gene Sets	R-HSA-6802946	Signaling by moderate kinase activity BRAF mutants		-2.2	5.3	3.8	30198	47	488	4	0.82	0.41	60|5908|7094|8826	ACTB|RAP1B|TLN1|IQGAP1	-0.9
GO Biological Processes	GO:0045646	regulation of erythrocyte differentiation	19_GO:0002376 immune system process	-2.2	5.3	3.8	30198	47	488	4	0.82	0.41	677|3148|3635|7538	ZFP36L1|HMGB2|INPP5D|ZFP36	-0.9
Reactome Gene Sets	R-HSA-6802949	Signaling by RAS mutants		-2.2	5.3	3.8	30198	47	488	4	0.82	0.41	60|5908|7094|8826	ACTB|RAP1B|TLN1|IQGAP1	-0.9
KEGG Pathway	hsa00514	Other types of O-glycan biosynthesis		-2.2	5.3	3.8	30198	47	488	4	0.82	0.41	8693|8985|23275|79709	GALNT4|PLOD3|POFUT2|COLGALT1	-0.9
GO Biological Processes	GO:2000736	regulation of stem cell differentiation	19_GO:0032502 developmental process	-2.2	4.2	3.5	30198	74	488	5	1	0.46	1482|3065|3280|7042|54517	NKX2-5|HDAC1|HES1|TGFB2|PUS7	-0.9
Reactome Gene Sets	R-HSA-9013408	RHOG GTPase cycle		-2.2	4.2	3.5	30198	74	488	5	1	0.46	3336|10298|10451|10652|81624	HSPE1|PAK4|VAV3|YKT6|DIAPH3	-0.9
GO Biological Processes	GO:0045580	regulation of T cell differentiation	19_GO:0002376 immune system process	-2.1	2.9	3.2	30198	172	488	8	1.6	0.57	60|86|301|6602|6932|7292|8546|84695	ACTB|ACTL6A|ANXA1|SMARCD1|TCF7|TNFSF4|AP3B1|LOXL3	-0.89
GO Biological Processes	GO:0001818	negative regulation of cytokine production	19_GO:0048519 negative regulation of biological process	-2.1	2.2	2.9	30198	367	488	13	2.7	0.73	284|301|1649|2633|3077|3635|4938|7042|7292|7538|10457|51564|284297	ANGPT1|ANXA1|DDIT3|GBP1|HFE|INPP5D|OAS1|TGFB2|TNFSF4|ZFP36|GPNMB|HDAC7|SSC5D	-0.88
GO Biological Processes	GO:1905114	cell surface receptor signaling pathway involved in cell-cell signaling	19_GO:0023052 signaling	-2.1	2.3	3	30198	326	488	12	2.5	0.7	1134|1453|1649|4286|4919|5023|6932|8323|51384|51588|59352|128272	CHRNA1|CSNK1D|DDIT3|MITF|ROR1|P2RX1|TCF7|FZD6|WNT16|PIAS4|LGR6|ARHGEF19	-0.88
GO Biological Processes	GO:0033045	regulation of sister chromatid segregation	19_GO:0050789 regulation of biological process	-2.1	3.5	3.3	30198	105	488	6	1.2	0.5	60|86|1063|6602|9700|9735	ACTB|ACTL6A|CENPF|SMARCD1|ESPL1|KNTC1	-0.88
GO Biological Processes	GO:2001252	positive regulation of chromosome organization	19_GO:0048518 positive regulation of biological process	-2.1	3.5	3.3	30198	105	488	6	1.2	0.5	86|908|1017|6742|10051|26272	ACTL6A|CCT6A|CDK2|SSBP1|SMC4|FBXO4	-0.88
GO Biological Processes	GO:0002274	myeloid leukocyte activation	19_GO:0002376 immune system process	-2.1	3.1	3.2	30198	138	488	7	1.4	0.54	301|728|3430|3725|4615|6814|148022	ANXA1|C5AR1|IFI35|JUN|MYD88|STXBP3|TICAM1	-0.88
GO Biological Processes	GO:0044270	cellular nitrogen compound catabolic process	19_GO:0008152 metabolic process	-2.1	2.3	3	30198	327	488	12	2.5	0.7	677|1577|4363|4939|7538|9582|9924|23318|23475|60528|79670|85441	ZFP36L1|CYP3A5|ABCC1|OAS2|ZFP36|APOBEC3B|PAN2|TUT4|QPRT|ELAC2|TUT7|HELZ2	-0.88
GO Biological Processes	GO:0045661	regulation of myoblast differentiation	19_GO:0032502 developmental process	-2.1	4.1	3.5	30198	75	488	5	1	0.46	60|86|677|1649|6602	ACTB|ACTL6A|ZFP36L1|DDIT3|SMARCD1	-0.88
GO Biological Processes	GO:0045824	negative regulation of innate immune response	19_GO:0044419 biological process involved in interspecies interaction between organisms	-2.1	4.1	3.5	30198	75	488	5	1	0.46	4938|6737|6773|11274|84166	OAS1|TRIM21|STAT2|USP18|NLRC5	-0.88
KEGG Pathway	hsa03320	PPAR signaling pathway		-2.1	4.1	3.5	30198	75	488	5	1	0.46	1593|5106|6342|28965|376497	CYP27A1|PCK2|SCP2|SLC27A6|SLC27A1	-0.88
GO Biological Processes	GO:0046639	negative regulation of alpha-beta T cell differentiation	19_GO:0002376 immune system process	-2.1	7.4	4.1	30198	25	488	3	0.61	0.35	301|7292|84695	ANXA1|TNFSF4|LOXL3	-0.88
GO Biological Processes	GO:1903306	negative regulation of regulated secretory pathway	19_GO:0051179 localization	-2.1	7.4	4.1	30198	25	488	3	0.61	0.35	3598|5908|6814	IL13RA2|RAP1B|STXBP3	-0.88
GO Biological Processes	GO:0006734	NADH metabolic process	19_GO:0008152 metabolic process	-2.1	7.4	4.1	30198	25	488	3	0.61	0.35	2645|4967|5106	GCK|OGDH|PCK2	-0.88
GO Biological Processes	GO:2000001	regulation of DNA damage checkpoint	19_GO:0023052 signaling	-2.1	7.4	4.1	30198	25	488	3	0.61	0.35	580|672|26272	BARD1|BRCA1|FBXO4	-0.88
GO Biological Processes	GO:1903077	negative regulation of protein localization to plasma membrane	19_GO:0051179 localization	-2.1	7.4	4.1	30198	25	488	3	0.61	0.35	2633|8500|23433	GBP1|PPFIA1|RHOQ	-0.88
GO Biological Processes	GO:1901137	carbohydrate derivative biosynthetic process	19_GO:0008152 metabolic process	-2.1	1.9	2.8	30198	585	488	18	3.7	0.85	284|790|1723|6241|6470|8693|8985|10165|10606|10610|23275|29906|57134|64834|84752|91869|93010|113189	ANGPT1|CAD|DHODH|RRM2|SHMT1|GALNT4|PLOD3|SLC25A13|PAICS|ST6GALNAC2|POFUT2|ST8SIA5|MAN1C1|ELOVL1|B3GNT9|RFT1|B3GNT7|CHST14	-0.88
GO Biological Processes	GO:0046031	ADP metabolic process	19_GO:0008152 metabolic process	-2.1	5.2	3.7	30198	48	488	4	0.82	0.41	669|2645|4967|5224	BPGM|GCK|OGDH|PGAM2	-0.88
GO Biological Processes	GO:0031146	SCF-dependent proteasomal ubiquitin-dependent protein catabolic process	19_GO:0008152 metabolic process	-2.1	5.2	3.7	30198	48	488	4	0.82	0.41	23194|26272|54850|115290	FBXL7|FBXO4|FBXL12|FBXO17	-0.88
GO Biological Processes	GO:0046173	polyol biosynthetic process	19_GO:0008152 metabolic process	-2.1	5.2	3.7	30198	48	488	4	0.82	0.41	1593|1594|5106|171546	CYP27A1|CYP27B1|PCK2|SPTSSA	-0.88
GO Biological Processes	GO:0022602	ovulation cycle process	19_GO:0048511 rhythmic process	-2.1	5.2	3.7	30198	48	488	4	0.82	0.41	268|835|7042|7130	AMH|CASP2|TGFB2|TNFAIP6	-0.88
GO Biological Processes	GO:0005977	glycogen metabolic process	19_GO:0008152 metabolic process	-2.1	5.2	3.7	30198	48	488	4	0.82	0.41	5255|5256|5260|5837	PHKA1|PHKA2|PHKG1|PYGM	-0.88
GO Biological Processes	GO:0045862	positive regulation of proteolysis	19_GO:0048518 positive regulation of biological process	-2.1	2.2	2.9	30198	369	488	13	2.7	0.73	302|835|1453|3336|3818|5023|5118|5701|6790|10010|10392|51667|56963	ANXA2|CASP2|CSNK1D|HSPE1|KLKB1|P2RX1|PCOLCE|PSMC2|AURKA|TANK|NOD1|NUB1|RGMA	-0.87
GO Biological Processes	GO:0010959	regulation of metal ion transport	19_GO:0051179 localization	-2.1	2.1	2.9	30198	411	488	14	2.9	0.76	88|187|1482|1760|1785|2645|3077|3280|5023|5335|5349|7439|59285|80024	ACTN2|APLNR|NKX2-5|DMPK|DNM2|GCK|HFE|HES1|P2RX1|PLCG1|FXYD3|BEST1|CACNG6|SLC8B1	-0.87
GO Biological Processes	GO:0001678	cellular glucose homeostasis	19_GO:0065007 biological regulation	-2.1	3.5	3.3	30198	106	488	6	1.2	0.5	2645|4221|5106|6814|7351|10497	GCK|MEN1|PCK2|STXBP3|UCP2|UNC13B	-0.87
KEGG Pathway	hsa05418	Fluid shear stress and atherosclerosis		-2.1	3.1	3.2	30198	139	488	7	1.4	0.54	60|1514|3551|3725|5154|5327|51588	ACTB|CTSL|IKBKB|JUN|PDGFA|PLAT|PIAS4	-0.87
GO Biological Processes	GO:0010817	regulation of hormone levels	19_GO:0065007 biological regulation	-2.1	2	2.8	30198	498	488	16	3.3	0.81	301|1181|1514|1577|1594|1889|2645|3077|5106|5959|6814|7351|10196|54795|80024|619373	ANXA1|CLCN2|CTSL|CYP3A5|CYP27B1|ECE1|GCK|HFE|PCK2|RDH5|STXBP3|UCP2|PRMT3|TRPM4|SLC8B1|MBOAT4	-0.87
GO Biological Processes	GO:0006897	endocytosis	19_GO:0051179 localization	-2.1	2	2.8	30198	498	488	16	3.3	0.81	60|928|1514|1785|3636|3959|6614|9261|23433|27131|53373|55911|57381|84695|284297|374868	ACTB|CD9|CTSL|DNM2|INPPL1|LGALS3BP|SIGLEC1|MAPKAPK2|RHOQ|SNX5|TPCN1|APOBR|RHOJ|LOXL3|SSC5D|ATP9B	-0.87
Reactome Gene Sets	R-HSA-388396	GPCR downstream signalling		-2.1	1.9	2.8	30198	633	488	19	3.9	0.88	151|187|301|728|2151|2787|5321|5613|5998|6004|8862|9138|9283|9639|10316|10451|55701|79924|128272	ADRA2B|APLNR|ANXA1|C5AR1|F2RL2|GNG5|PLA2G4A|PRKX|RGS3|RGS16|APLN|ARHGEF1|GPR37L1|ARHGEF10|NMUR1|VAV3|ARHGEF40|ADM2|ARHGEF19	-0.86
GO Biological Processes	GO:1901264	carbohydrate derivative transport	19_GO:0051179 localization	-2.1	4.1	3.4	30198	76	488	5	1	0.46	7355|51228|80131|91869|92579	SLC35A2|GLTP|LRRC8E|RFT1|G6PC3	-0.86
GO Biological Processes	GO:0061157	mRNA destabilization	19_GO:0048519 negative regulation of biological process	-2.1	4.1	3.4	30198	76	488	5	1	0.46	677|7538|9924|23318|79670	ZFP36L1|ZFP36|PAN2|TUT4|TUT7	-0.86
GO Biological Processes	GO:0002764	immune response-regulating signaling pathway	19_GO:0002376 immune system process	-2.1	2.2	2.9	30198	371	488	13	2.7	0.73	728|3551|3635|3665|4615|4938|5335|8546|9261|10392|10451|64135|148022	C5AR1|IKBKB|INPP5D|IRF7|MYD88|OAS1|PLCG1|AP3B1|MAPKAPK2|NOD1|VAV3|IFIH1|TICAM1	-0.86
GO Biological Processes	GO:1903322	positive regulation of protein modification by small protein conjugation or removal	19_GO:0048518 positive regulation of biological process	-2.1	3.1	3.2	30198	140	488	7	1.4	0.54	284|672|10010|22976|26272|51588|148022	ANGPT1|BRCA1|TANK|PAXIP1|FBXO4|PIAS4|TICAM1	-0.86
KEGG Pathway	hsa05170	Human immunodeficiency virus 1 infection		-2.1	2.6	3	30198	212	488	9	1.8	0.61	2787|3551|3725|4615|5335|5829|8717|9582|10298	GNG5|IKBKB|JUN|MYD88|PLCG1|PXN|TRADD|APOBEC3B|PAK4	-0.86
GO Biological Processes	GO:1903707	negative regulation of hemopoiesis	19_GO:0002376 immune system process	-2.1	3.5	3.3	30198	107	488	6	1.2	0.5	301|3635|4982|7130|7292|84695	ANXA1|INPP5D|TNFRSF11B|TNFAIP6|TNFSF4|LOXL3	-0.86
GO Biological Processes	GO:0006941	striated muscle contraction	19_GO:0032501 multicellular organismal process	-2.1	3.5	3.3	30198	107	488	6	1.2	0.5	1134|1482|1760|5224|7135|10052	CHRNA1|NKX2-5|DMPK|PGAM2|TNNI1|GJC1	-0.86
Reactome Gene Sets	R-HSA-157858	Gap junction trafficking and regulation		-2.1	5.1	3.6	30198	49	488	4	0.82	0.41	60|1785|10052|84790	ACTB|DNM2|GJC1|TUBA1C	-0.85
GO Biological Processes	GO:0035924	cellular response to vascular endothelial growth factor stimulus	19_GO:0050896 response to stimulus	-2.1	5.1	3.6	30198	49	488	4	0.82	0.41	301|3315|4641|9261	ANXA1|HSPB1|MYO1C|MAPKAPK2	-0.85
GO Biological Processes	GO:0044042	glucan metabolic process	19_GO:0008152 metabolic process	-2.1	5.1	3.6	30198	49	488	4	0.82	0.41	5255|5256|5260|5837	PHKA1|PHKA2|PHKG1|PYGM	-0.85
GO Biological Processes	GO:0001738	morphogenesis of a polarized epithelium	19_GO:0032502 developmental process	-2.1	5.1	3.6	30198	49	488	4	0.82	0.41	60|4478|4867|8323	ACTB|MSN|NPHP1|FZD6	-0.85
GO Biological Processes	GO:0006073	cellular glucan metabolic process	19_GO:0008152 metabolic process	-2.1	5.1	3.6	30198	49	488	4	0.82	0.41	5255|5256|5260|5837	PHKA1|PHKA2|PHKG1|PYGM	-0.85
Reactome Gene Sets	R-HSA-5619115	Disorders of transmembrane transporters		-2.1	2.8	3.1	30198	176	488	8	1.6	0.57	2645|5244|5701|6520|7355|8086|10956|57122	GCK|ABCB4|PSMC2|SLC3A2|SLC35A2|AAAS|OS9|NUP107	-0.85
GO Biological Processes	GO:0050867	positive regulation of cell activation	19_GO:0048518 positive regulation of biological process	-2.1	2	2.8	30198	458	488	15	3.1	0.78	60|86|301|970|3280|3485|3635|4615|5321|6602|7292|8546|10451|22976|148022	ACTB|ACTL6A|ANXA1|CD70|HES1|IGFBP2|INPP5D|MYD88|PLA2G4A|SMARCD1|TNFSF4|AP3B1|VAV3|PAXIP1|TICAM1	-0.85
Reactome Gene Sets	R-HSA-446652	Interleukin-1 family signaling		-2.1	3.1	3.2	30198	141	488	7	1.4	0.54	3551|4615|5701|5783|10068|10392|25930	IKBKB|MYD88|PSMC2|PTPN13|IL18BP|NOD1|PTPN23	-0.85
GO Biological Processes	GO:0015748	organophosphate ester transport	19_GO:0051179 localization	-2.1	3.1	3.2	30198	141	488	7	1.4	0.54	4363|5244|6342|51228|80131|92579|374868	ABCC1|ABCB4|SCP2|GLTP|LRRC8E|G6PC3|ATP9B	-0.85
GO Biological Processes	GO:0036119	response to platelet-derived growth factor	19_GO:0050896 response to stimulus	-2.1	7.1	4	30198	26	488	3	0.61	0.35	1649|3065|8826	DDIT3|HDAC1|IQGAP1	-0.85
Reactome Gene Sets	R-HSA-901042	Calnexin/calreticulin cycle		-2.1	7.1	4	30198	26	488	3	0.61	0.35	10956|55741|84447	OS9|EDEM2|SYVN1	-0.85
GO Biological Processes	GO:0015740	C4-dicarboxylate transport	19_GO:0051179 localization	-2.1	7.1	4	30198	26	488	3	0.61	0.35	10165|64849|80131	SLC25A13|SLC13A3|LRRC8E	-0.85
KEGG Pathway	hsa04950	Maturity onset diabetes of the young		-2.1	7.1	4	30198	26	488	3	0.61	0.35	2645|3280|4821	GCK|HES1|NKX2-2	-0.85
GO Biological Processes	GO:0060706	cell differentiation involved in embryonic placenta development	19_GO:0022414 reproductive process	-2.1	7.1	4	30198	26	488	3	0.61	0.35	6788|79733|144455	STK3|E2F8|E2F7	-0.85
GO Biological Processes	GO:0071549	cellular response to dexamethasone stimulus	19_GO:0050896 response to stimulus	-2.1	7.1	4	30198	26	488	3	0.61	0.35	5106|5327|114907	PCK2|PLAT|FBXO32	-0.85
GO Biological Processes	GO:0006517	protein deglycosylation	19_GO:0008152 metabolic process	-2.1	7.1	4	30198	26	488	3	0.61	0.35	55741|57134|84447	EDEM2|MAN1C1|SYVN1	-0.85
Reactome Gene Sets	R-HSA-194138	Signaling by VEGF		-2.1	3.4	3.3	30198	108	488	6	1.2	0.5	60|3315|5335|5829|9261|10451	ACTB|HSPB1|PLCG1|PXN|MAPKAPK2|VAV3	-0.85
KEGG Pathway	hsa04931	Insulin resistance		-2.1	3.4	3.3	30198	108	488	6	1.2	0.5	3551|5106|5837|28965|92579|376497	IKBKB|PCK2|PYGM|SLC27A6|G6PC3|SLC27A1	-0.85
Reactome Gene Sets	R-HSA-71291	Metabolism of amino acids and derivatives		-2.1	2.2	2.9	30198	374	488	13	2.7	0.73	594|1610|4967|5701|6303|6470|6520|6821|10165|51074|51151|51601|144193	BCKDHB|DAO|OGDH|PSMC2|SAT1|SHMT1|SLC3A2|SUOX|SLC25A13|APIP|SLC45A2|LIPT1|AMDHD1	-0.84
GO Biological Processes	GO:0009451	RNA modification	19_GO:0008152 metabolic process	-2.1	2.8	3.1	30198	177	488	8	1.6	0.57	4234|6637|9582|11180|51726|54517|84705|285381	METTL1|SNRPG|APOBEC3B|WDR6|DNAJB11|PUS7|GTPBP3|DPH3	-0.84
GO Biological Processes	GO:1902107	positive regulation of leukocyte differentiation	19_GO:0002376 immune system process	-2.1	2.8	3.1	30198	177	488	8	1.6	0.57	60|86|301|677|3635|6602|7292|8546	ACTB|ACTL6A|ANXA1|ZFP36L1|INPP5D|SMARCD1|TNFSF4|AP3B1	-0.84
GO Biological Processes	GO:1903708	positive regulation of hemopoiesis	19_GO:0002376 immune system process	-2.1	2.8	3.1	30198	177	488	8	1.6	0.57	60|86|301|677|3635|6602|7292|8546	ACTB|ACTL6A|ANXA1|ZFP36L1|INPP5D|SMARCD1|TNFSF4|AP3B1	-0.84
GO Biological Processes	GO:0045598	regulation of fat cell differentiation	19_GO:0032502 developmental process	-2.1	3.1	3.1	30198	142	488	7	1.4	0.54	677|1649|3280|6788|7538|25946|54795	ZFP36L1|DDIT3|HES1|STK3|ZFP36|ZNF385A|TRPM4	-0.84
GO Biological Processes	GO:0090090	negative regulation of canonical Wnt signaling pathway	19_GO:0023052 signaling	-2.1	3.1	3.1	30198	142	488	7	1.4	0.54	1482|1649|3065|3485|6788|8323|26524	NKX2-5|DDIT3|HDAC1|IGFBP2|STK3|FZD6|LATS2	-0.84
GO Biological Processes	GO:0090257	regulation of muscle system process	19_GO:0032501 multicellular organismal process	-2.1	2.4	3	30198	253	488	10	2	0.64	151|1482|1760|3488|3673|5023|7135|9150|54795|114907	ADRA2B|NKX2-5|DMPK|IGFBP5|ITGA2|P2RX1|TNNI1|CTDP1|TRPM4|FBXO32	-0.84
GO Biological Processes	GO:0007517	muscle organ development	19_GO:0032502 developmental process	-2.1	2.3	2.9	30198	293	488	11	2.3	0.67	467|1063|1134|1482|1959|2317|3679|5077|7042|7135|10362	ATF3|CENPF|CHRNA1|NKX2-5|EGR2|FLNB|ITGA7|PAX3|TGFB2|TNNI1|HMG20B	-0.83
Reactome Gene Sets	R-HSA-2672351	Stimuli-sensing channels		-2.1	3.4	3.2	30198	109	488	6	1.2	0.5	1181|1186|1187|7439|53373|54795	CLCN2|CLCN7|CLCNKA|BEST1|TPCN1|TRPM4	-0.83
GO Biological Processes	GO:0001655	urogenital system development	19_GO:0032502 developmental process	-2.1	2.2	2.9	30198	334	488	12	2.5	0.7	268|284|301|1063|3280|3371|4358|4811|5613|7042|8826|57122	AMH|ANGPT1|ANXA1|CENPF|HES1|TNC|MPV17|NID1|PRKX|TGFB2|IQGAP1|NUP107	-0.83
Reactome Gene Sets	R-HSA-446193	Biosynthesis of the N-glycan precursor (dolichol lipid-linked oligosaccharide, LLO) and transfer to a nascent protein		-2.1	4	3.4	30198	78	488	5	1	0.46	5476|10610|29906|80896|91869	CTSA|ST6GALNAC2|ST8SIA5|NPL|RFT1	-0.83
GO Biological Processes	GO:1902369	negative regulation of RNA catabolic process	19_GO:0048519 negative regulation of biological process	-2.1	4	3.4	30198	78	488	5	1	0.46	4615|7538|9261|10643|10644	MYD88|ZFP36|MAPKAPK2|IGF2BP3|IGF2BP2	-0.83
GO Biological Processes	GO:0045446	endothelial cell differentiation	19_GO:0032502 developmental process	-2.1	4	3.4	30198	78	488	5	1	0.46	4478|4615|5908|8985|169044	MSN|MYD88|RAP1B|PLOD3|COL22A1	-0.83
GO Biological Processes	GO:0006486	protein glycosylation	19_GO:0008152 metabolic process	-2.1	2.6	3	30198	216	488	9	1.8	0.61	8693|8985|10610|23275|29906|57134|84752|91869|93010	GALNT4|PLOD3|ST6GALNAC2|POFUT2|ST8SIA5|MAN1C1|B3GNT9|RFT1|B3GNT7	-0.82
GO Biological Processes	GO:0050866	negative regulation of cell activation	19_GO:0048519 negative regulation of biological process	-2.1	2.6	3	30198	216	488	9	1.8	0.61	301|928|3077|3598|3635|5154|7292|10457|84695	ANXA1|CD9|HFE|IL13RA2|INPP5D|PDGFA|TNFSF4|GPNMB|LOXL3	-0.82
GO Biological Processes	GO:0043413	macromolecule glycosylation	19_GO:0008152 metabolic process	-2.1	2.6	3	30198	216	488	9	1.8	0.61	8693|8985|10610|23275|29906|57134|84752|91869|93010	GALNT4|PLOD3|ST6GALNAC2|POFUT2|ST8SIA5|MAN1C1|B3GNT9|RFT1|B3GNT7	-0.82
GO Biological Processes	GO:0006575	cellular modified amino acid metabolic process	19_GO:0008152 metabolic process	-2	2.8	3	30198	179	488	8	1.6	0.57	6470|6583|8836|8985|54677|154141|373156|376497	SHMT1|SLC22A4|GGH|PLOD3|CROT|MBOAT1|GSTK1|SLC27A1	-0.82
GO Biological Processes	GO:0070663	regulation of leukocyte proliferation	19_GO:0050789 regulation of biological process	-2	2.4	2.9	30198	255	488	10	2	0.64	301|970|3280|3485|3635|4615|7292|10451|10457|148022	ANXA1|CD70|HES1|IGFBP2|INPP5D|MYD88|TNFSF4|VAV3|GPNMB|TICAM1	-0.82
GO Biological Processes	GO:0065004	protein-DNA complex assembly	19_GO:0009987 cellular process	-2	2.6	3	30198	217	488	9	1.8	0.61	1058|1063|3148|6878|9441|9735|23421|51053|55355	CENPA|CENPF|HMGB2|TAF6|MED26|KNTC1|ITGB3BP|GMNN|HJURP	-0.81
GO Biological Processes	GO:0043583	ear development	19_GO:0032502 developmental process	-2	2.6	3	30198	217	488	9	1.8	0.61	1889|3198|3280|4358|4919|5154|7042|8323|9261	ECE1|HOXA1|HES1|MPV17|ROR1|PDGFA|TGFB2|FZD6|MAPKAPK2	-0.81
GO Biological Processes	GO:0035966	response to topologically incorrect protein	19_GO:0050896 response to stimulus	-2	3	3.1	30198	144	488	7	1.4	0.54	467|1649|3315|3336|7060|10956|55741	ATF3|DDIT3|HSPB1|HSPE1|THBS4|OS9|EDEM2	-0.81
GO Biological Processes	GO:0014068	positive regulation of phosphatidylinositol 3-kinase signaling	19_GO:0023052 signaling	-2	3.9	3.3	30198	79	488	5	1	0.46	284|4919|5154|7042|51384	ANGPT1|ROR1|PDGFA|TGFB2|WNT16	-0.81
GO Biological Processes	GO:0048145	regulation of fibroblast proliferation	19_GO:0050789 regulation of biological process	-2	3.9	3.3	30198	79	488	5	1	0.46	1019|3725|5154|26272|84875	CDK4|JUN|PDGFA|FBXO4|PARP10	-0.81
GO Biological Processes	GO:0042119	neutrophil activation	19_GO:0002376 immune system process	-2	6.9	3.9	30198	27	488	3	0.61	0.35	301|4615|6814	ANXA1|MYD88|STXBP3	-0.81
Reactome Gene Sets	R-HSA-3000170	Syndecan interactions		-2	6.9	3.9	30198	27	488	3	0.61	0.35	3371|3673|50509	TNC|ITGA2|COL5A3	-0.81
GO Biological Processes	GO:0002719	negative regulation of cytokine production involved in immune response	19_GO:0002376 immune system process	-2	6.9	3.9	30198	27	488	3	0.61	0.35	284|3077|7042	ANGPT1|HFE|TGFB2	-0.81
GO Biological Processes	GO:0043486	histone exchange	19_GO:0009987 cellular process	-2	6.9	3.9	30198	27	488	3	0.61	0.35	86|23421|55355	ACTL6A|ITGB3BP|HJURP	-0.81
GO Biological Processes	GO:1904376	negative regulation of protein localization to cell periphery	19_GO:0051179 localization	-2	6.9	3.9	30198	27	488	3	0.61	0.35	2633|8500|23433	GBP1|PPFIA1|RHOQ	-0.81
GO Biological Processes	GO:0048041	focal adhesion assembly	19_GO:0009987 cellular process	-2	6.9	3.9	30198	27	488	3	0.61	0.35	88|3673|55901	ACTN2|ITGA2|THSD1	-0.81
GO Biological Processes	GO:0018126	protein hydroxylation	19_GO:0008152 metabolic process	-2	6.9	3.9	30198	27	488	3	0.61	0.35	5351|8974|8985	PLOD1|P4HA2|PLOD3	-0.81
GO Biological Processes	GO:0016540	protein autoprocessing	19_GO:0008152 metabolic process	-2	6.9	3.9	30198	27	488	3	0.61	0.35	839|1514|115209	CASP6|CTSL|OMA1	-0.81
GO Biological Processes	GO:0007520	myoblast fusion	19_GO:0032502 developmental process	-2	6.9	3.9	30198	27	488	3	0.61	0.35	928|8038|58494	CD9|ADAM12|JAM2	-0.81
Reactome Gene Sets	R-HSA-380994	ATF4 activates genes in response to endoplasmic reticulum stress		-2	6.9	3.9	30198	27	488	3	0.61	0.35	467|1054|1649	ATF3|CEBPG|DDIT3	-0.81
Reactome Gene Sets	R-HSA-180786	Extension of Telomeres		-2	4.9	3.5	30198	51	488	4	0.82	0.41	641|1017|5111|5985	BLM|CDK2|PCNA|RFC5	-0.81
GO Biological Processes	GO:0034637	cellular carbohydrate biosynthetic process	19_GO:0008152 metabolic process	-2	4.9	3.5	30198	51	488	4	0.82	0.41	5106|5260|84752|93010	PCK2|PHKG1|B3GNT9|B3GNT7	-0.81
KEGG Pathway	hsa00330	Arginine and proline metabolism		-2	4.9	3.5	30198	51	488	4	0.82	0.41	1610|4129|6303|8974	DAO|MAOB|SAT1|P4HA2	-0.81
GO Biological Processes	GO:0031638	zymogen activation	19_GO:0008152 metabolic process	-2	4.9	3.5	30198	51	488	4	0.82	0.41	1514|3818|5327|115209	CTSL|KLKB1|PLAT|OMA1	-0.81
GO Biological Processes	GO:0006890	retrograde vesicle-mediated transport, Golgi to endoplasmic reticulum	19_GO:0051179 localization	-2	4.9	3.5	30198	51	488	4	0.82	0.41	10749|51226|53407|374868	KIF1C|COPZ2|STX18|ATP9B	-0.81
GO Biological Processes	GO:0044818	mitotic G2/M transition checkpoint	19_GO:0023052 signaling	-2	4.9	3.5	30198	51	488	4	0.82	0.41	580|641|672|5932	BARD1|BLM|BRCA1|RBBP8	-0.81
GO Biological Processes	GO:2000146	negative regulation of cell motility	19_GO:0040011 locomotion	-2	2.1	2.8	30198	379	488	13	2.7	0.73	1647|2041|3065|3488|4286|6672|7076|7130|11240|23309|25930|56999|57522	GADD45A|EPHA1|HDAC1|IGFBP5|MITF|SP100|TIMP1|TNFAIP6|PADI2|SIN3B|PTPN23|ADAMTS9|SRGAP1	-0.81
GO Biological Processes	GO:0098655	cation transmembrane transport	19_GO:0051179 localization	-2	1.8	2.7	30198	645	488	19	3.9	0.88	302|1528|1649|3077|3750|5023|6520|6542|6583|7351|7352|53373|54795|59285|80024|80704|84329|146802|344905	ANXA2|CYB5A|DDIT3|HFE|KCND1|P2RX1|SLC3A2|SLC7A2|SLC22A4|UCP2|UCP3|TPCN1|TRPM4|CACNG6|SLC8B1|SLC19A3|HVCN1|SLC47A2|ATP13A5	-0.81
GO Biological Processes	GO:0001938	positive regulation of endothelial cell proliferation	19_GO:0048518 positive regulation of biological process	-2	3.3	3.2	30198	111	488	6	1.2	0.5	187|3148|3725|5335|7060|8862	APLNR|HMGB2|JUN|PLCG1|THBS4|APLN	-0.81
Reactome Gene Sets	R-HSA-5696398	Nucleotide Excision Repair		-2	3.3	3.2	30198	111	488	6	1.2	0.5	60|86|5111|5439|5985|7508	ACTB|ACTL6A|PCNA|POLR2J|RFC5|XPC	-0.81
GO Biological Processes	GO:0051648	vesicle localization	19_GO:0051179 localization	-2	2.7	3	30198	181	488	8	1.6	0.57	1453|1785|4641|8546|10652|10749|55062|80179	CSNK1D|DNM2|MYO1C|AP3B1|YKT6|KIF1C|WIPI1|MYO19	-0.8
GO Biological Processes	GO:0008285	negative regulation of cell population proliferation	19_GO:0048519 negative regulation of biological process	-2	1.7	2.7	30198	786	488	22	4.5	0.94	928|1031|1594|3280|3430|3488|3635|3636|3725|4221|6282|6349|6788|7042|7536|8862|10457|11180|26272|84875|135228|144455	CD9|CDKN2C|CYP27B1|HES1|IFI35|IGFBP5|INPP5D|INPPL1|JUN|MEN1|S100A11|CCL3L1|STK3|TGFB2|SF1|APLN|GPNMB|WDR6|FBXO4|PARP10|CD109|E2F7	-0.8
GO Biological Processes	GO:0043086	negative regulation of catalytic activity	19_GO:0065007 biological regulation	-2	1.7	2.7	30198	786	488	22	4.5	0.94	12|301|302|308|1031|1594|1647|2041|3315|3551|4221|5018|7035|7042|7076|7538|8826|26524|54892|83666|135228|340267	SERPINA3|ANXA1|ANXA2|ANXA5|CDKN2C|CYP27B1|GADD45A|EPHA1|HSPB1|IKBKB|MEN1|OXA1L|TFPI|TGFB2|TIMP1|ZFP36|IQGAP1|LATS2|NCAPG2|PARP9|CD109|COL28A1	-0.8
GO Biological Processes	GO:0050779	RNA destabilization	19_GO:0048518 positive regulation of biological process	-2	3.9	3.3	30198	80	488	5	1	0.46	677|7538|9924|23318|79670	ZFP36L1|ZFP36|PAN2|TUT4|TUT7	-0.8
GO Biological Processes	GO:1902117	positive regulation of organelle assembly	19_GO:0048518 positive regulation of biological process	-2	3.9	3.3	30198	80	488	5	1	0.46	4478|9662|9924|53407|55062	MSN|CEP135|PAN2|STX18|WIPI1	-0.8
GO Biological Processes	GO:0034599	cellular response to oxidative stress	19_GO:0050896 response to stimulus	-2	2.5	2.9	30198	219	488	9	1.8	0.61	301|2882|3725|4358|4363|5111|5829|10068|51384	ANXA1|GPX7|JUN|MPV17|ABCC1|PCNA|PXN|IL18BP|WNT16	-0.8
GO Biological Processes	GO:0010506	regulation of autophagy	19_GO:0008152 metabolic process	-2	2.2	2.8	30198	339	488	12	2.5	0.7	1649|3315|5476|6009|6737|9830|10392|11180|27131|53373|55062|148022	DDIT3|HSPB1|CTSA|RHEB|TRIM21|TRIM14|NOD1|WDR6|SNX5|TPCN1|WIPI1|TICAM1	-0.8
GO Biological Processes	GO:0034762	regulation of transmembrane transport	19_GO:0051179 localization	-2	1.9	2.7	30198	602	488	18	3.7	0.85	60|88|187|760|1181|1187|1785|3750|5023|5335|5349|6814|23433|50488|53373|59285|65010|84329	ACTB|ACTN2|APLNR|CA2|CLCN2|CLCNKA|DNM2|KCND1|P2RX1|PLCG1|FXYD3|STXBP3|RHOQ|MINK1|TPCN1|CACNG6|SLC26A6|HVCN1	-0.79
GO Biological Processes	GO:0000819	sister chromatid segregation	19_GO:0009987 cellular process	-2	3	3.1	30198	146	488	7	1.4	0.54	9055|9700|9735|10051|54892|81930|146909	PRC1|ESPL1|KNTC1|SMC4|NCAPG2|KIF18A|KIF18B	-0.79
GO Biological Processes	GO:0001890	placenta development	19_GO:0022414 reproductive process	-2	3	3.1	30198	146	488	7	1.4	0.54	677|1594|3280|4221|6788|79733|144455	ZFP36L1|CYP27B1|HES1|MEN1|STK3|E2F8|E2F7	-0.79
GO Biological Processes	GO:0051056	regulation of small GTPase mediated signal transduction	19_GO:0023052 signaling	-2	2.3	2.8	30198	299	488	11	2.3	0.67	1785|2151|7042|9138|9639|10451|25894|55200|55701|128272|343578	DNM2|F2RL2|TGFB2|ARHGEF1|ARHGEF10|VAV3|PLEKHG4|PLEKHG6|ARHGEF40|ARHGEF19|ARHGAP40	-0.79
GO Biological Processes	GO:0043525	positive regulation of neuron apoptotic process	19_GO:0048518 positive regulation of biological process	-2	4.8	3.5	30198	52	488	4	0.82	0.41	835|1649|4605|7042	CASP2|DDIT3|MYBL2|TGFB2	-0.79
GO Biological Processes	GO:0009409	response to cold	19_GO:0050896 response to stimulus	-2	4.8	3.5	30198	52	488	4	0.82	0.41	2766|7351|7352|376497	GMPR|UCP2|UCP3|SLC27A1	-0.79
GO Biological Processes	GO:1903522	regulation of blood circulation	19_GO:0032501 multicellular organismal process	-2	2.4	2.9	30198	259	488	10	2	0.64	151|1482|1760|1889|5023|7042|8862|10052|54795|79924	ADRA2B|NKX2-5|DMPK|ECE1|P2RX1|TGFB2|APLN|GJC1|TRPM4|ADM2	-0.79
GO Biological Processes	GO:0090068	positive regulation of cell cycle process	19_GO:0048518 positive regulation of biological process	-2	2.4	2.9	30198	259	488	10	2	0.64	301|994|1019|6241|6790|9700|10051|54892|79733|144455	ANXA1|CDC25B|CDK4|RRM2|AURKA|ESPL1|SMC4|NCAPG2|E2F8|E2F7	-0.79
