# Supplementary material for: A gene signature predicting prognosis of patients with lower-grade gliomas receiving temozolomide therapy
Source: Discov Oncol. 2023 Nov 13;14:202. doi: 10.1007/s12672-023-00818-9 (PMC10643648; doi:10.1007/s12672-023-00818-9)
Supplement: Supplementary file 5 — Additional file 5 (XLSX 10 KB) [file 12672_2023_818_MOESM5_ESM.xlsx]

## Sheet: Sheet1
Table S5. Functional analysis of risk gene interaction modules
Network	Annotation
MCODE_1	R-HSA-913531|Interferon Signaling|-12.1;R-HSA-1650814|Collagen biosynthesis and modifying enzymes|-10.8;R-HSA-909733|Interferon alpha/beta signaling|-10.6
MCODE_2	hsa04510|Focal adhesion|-8.0;hsa04810|Regulation of actin cytoskeleton|-6.3;GO:0007160|cell-matrix adhesion|-6.0
MCODE_3	M5925|HALLMARK E2F TARGETS|-12.6;GO:0000278|mitotic cell cycle|-9.7;GO:0006974|cellular response to DNA damage stimulus|-8.9
MCODE_4	R-HSA-9033241|Peroxisomal protein import|-8.3;R-HSA-9609507|Protein localization|-7.9;hsa04146|Peroxisome|-7.8
MCODE_5	GO:0000278|mitotic cell cycle|-13.6;R-HSA-1640170|Cell Cycle|-13.0;GO:0010564|regulation of cell cycle process|-12.7
MCODE_6	R-HSA-1660662|Glycosphingolipid metabolism|-8.2;R-HSA-1663150|The activation of arylsulfatases|-7.5;R-HSA-428157|Sphingolipid metabolism|-7.0
MCODE_7	R-HSA-418594|G alpha (i) signalling events|-9.9;R-HSA-373076|Class A/1 (Rhodopsin-like receptors)|-9.8;hsa04080|Neuroactive ligand-receptor interaction|-9.6
MCODE_8	R-HSA-8951664|Neddylation|-5.7;R-HSA-983168|Antigen processing: Ubiquitination & Proteasome degradation|-5.4;R-HSA-983169|Class I MHC mediated antigen processing & presentation|-5.1
MCODE_9	R-HSA-5173214|O-glycosylation of TSR domain-containing proteins|-8.7;R-HSA-5173105|O-linked glycosylation|-7.3
MCODE_10	R-HSA-70221|Glycogen breakdown (glycogenolysis)|-9.8;R-HSA-8982491|Glycogen metabolism|-9.1;GO:0005977|glycogen metabolic process|-8.4
MCODE_11	GO:0006821|chloride transport|-7.4;R-HSA-2672351|Stimuli-sensing channels|-7.3;GO:0015698|inorganic anion transport|-6.8
MCODE_14	hsa04310|Wnt signaling pathway|-6.8;GO:0198738|cell-cell signaling by wnt|-6.2;GO:0016055|Wnt signaling pathway|-6.2
